# Supplementary material for: MRI-derived brain iron, grey matter volume, and risk of dementia and Parkinson’s disease: Observational and genetic analysis in the UK Biobank cohort
Source: Neurobiol Dis. Author manuscript; Available in PMC 2025 Jul 1. (PMC12048010; doi:10.1016/j.nbd.2024.106539)
Supplement: Supplementary Materials [file NIHMS2077411-supplement-Supplementary_Materials.zip]

Archive with 2 entries (2 files):
- 1-s2.0-S0969996124001384-mmc1.docx
- 1-s2.0-S0969996124001384-mmc2.xlsx
