# Supplementary material for: MRI-derived brain iron, grey matter volume, and risk of dementia and Parkinson’s disease: Observational and genetic analysis in the UK Biobank cohort
Source: Neurobiol Dis. Author manuscript; Available in PMC 2025 Jul 1. (PMC12048010; doi:10.1016/j.nbd.2024.106539)
Supplement: Supplementary Materials [file NIHMS2077411-supplement-Supplementary_Materials.zip › 1-s2.0-S0969996124001384-mmc2.xlsx]

## Sheet: Index
Supplementary Information for Casanova et al. "MRI-derived brain iron, grey matter volume, and risk of dementia and Parkinson’s disease: observational and genetic analysis in the UK Biobank cohort"
ST1	Diagnostic codes used to ascertain dementia cases
ST2	Summary statistics for the brain phenotype exposures
ST3	Observational associations between R2* and QSM phenotypes
ST4	Results from the R Phenoscanner package
ST5	Summary of results from R package Phenoscanner of reported individual SNPs - phenotypes associations
ST6	Observational association between R2*, QSM and grey matter volumes
ST7	Results of Medelian randomization (MR- using R package MRlap) analysis between R2*, QSM and grey matter volumes
ST8	Results of Medelian randomization (MR) analysis between R2*, QSM and Parkinson's disease
ST9	Results of Medelian randomization (MR) analysis between QSM and dementia
ST10	Results of Medelian randomization (MR) analysis between R2* and dementia
ST11	Results of Medelian randomization (MR) analysis between Putamen, Thalamus (QSM and R2*) and BMI and CAD from Yengo et al and Aragam et al., respectively.
ST12	Results of Medelian randomization (MR) analysis between genetic liability of Alzheimer's and R2*/QSM
ST13	Results of Medelian randomization (MR) analysis between genetic liability of Parkinson's and R2*/QSM
ST14	Results of linear models - predictors of observed R2* and QSM
ST15	Results from R package MRlap for brain R2* and QSM to dementia and grey matter volume outcomes
ST16	Results of "leave one out" for grey matter volumes, Parkinson's and dementia outcomes
ST17	Results of I-squared for grey matter volumes, Parkinson's and dementia outcomes
ST18	Results of heterogeneity for grey matter volumes, Parkinson's and dementia outcomes

## Sheet: ST1
Diagnostic codes used to identify dementia cases
	Dementia phenotype	Vocabulary	Code	Description
	All-cause dementia (ACD)	ICD10	F00	Dementia in Alzheimer disease
	All-cause dementia (ACD)	ICD10	F01	Vascular dementia
	All-cause dementia (ACD)	ICD10	F02	Dementia in other diseases classified elsewhere
	All-cause dementia (ACD)	ICD10	F03	Unspecified dementia
	All-cause dementia (ACD)	ICD10	G30	Alzheimer disease
	All-cause dementia (ACD)	ICD10	A81.0	Creutzfeldt-Jakob disease
	All-cause dementia (ACD)	ICD10	F05.1	Delirium superimposed on dementia
	All-cause dementia (ACD)	ICD10	F10.6	Mental and behavioural disorders due to use of alcohol
	All-cause dementia (ACD)	ICD10	G31.0	Circumscribed brain atrophy
	All-cause dementia (ACD)	ICD10	G31.1	Senile degeneration of brain, not elsewhere classified
	All-cause dementia (ACD)	ICD10	G31.8	Other specified degenerative diseases of nervous system
	All-cause dementia (ACD)	ICD10	I67.3	Progressive vascular leukoencephalopathy / Binswanger's disease
	All-cause dementia (ACD)	Read2	A410.	Kuru
	All-cause dementia (ACD)	Read2	A411.	Jakob-Creutzfeldt disease
	All-cause dementia (ACD)	Read2	A4110	Sporadic Creutzfeldt-Jakob disease
	All-cause dementia (ACD)	Read2	A4110	Sporadic CJD (Creutzfeldt-Jakob disease)
	All-cause dementia (ACD)	Read2	E00..	Senile and presenile organic psychotic conditions
	All-cause dementia (ACD)	Read2	E00..	Senile dementia
	All-cause dementia (ACD)	Read2	E00..	Senile/presenile dementia
	All-cause dementia (ACD)	Read2	E000.	Uncomplicated senile dementia
	All-cause dementia (ACD)	Read2	E001.	Presenile dementia
	All-cause dementia (ACD)	Read2	E0010	Uncomplicated presenile dementia
	All-cause dementia (ACD)	Read2	E0011	Presenile dementia with delirium
	All-cause dementia (ACD)	Read2	E0012	Presenile dementia with paranoia
	All-cause dementia (ACD)	Read2	E0013	Presenile dementia with depression
	All-cause dementia (ACD)	Read2	E001z	Presenile dementia NOS
	All-cause dementia (ACD)	Read2	E002.	Senile dementia with depressive or paranoid features
	All-cause dementia (ACD)	Read2	E0020	Senile dementia with paranoia
	All-cause dementia (ACD)	Read2	E0021	Senile dementia with depression
	All-cause dementia (ACD)	Read2	E002z	Senile dementia with depressive or paranoid features NOS
	All-cause dementia (ACD)	Read2	E003.	Senile dementia with delirium
	All-cause dementia (ACD)	Read2	E004.	Arteriosclerotic dementia
	All-cause dementia (ACD)	Read2	E004.	Multi infarct dementia
	All-cause dementia (ACD)	Read2	E0040	Uncomplicated arteriosclerotic dementia
	All-cause dementia (ACD)	Read2	E0041	Arteriosclerotic dementia with delirium
	All-cause dementia (ACD)	Read2	E0042	Arteriosclerotic dementia with paranoia
	All-cause dementia (ACD)	Read2	E0043	Arteriosclerotic dementia with depression
	All-cause dementia (ACD)	Read2	E004z	Arteriosclerotic dementia NOS
	All-cause dementia (ACD)	Read2	E00y.	Other senile and presenile organic psychoses
	All-cause dementia (ACD)	Read2	E041.	Dementia in conditions EC
	All-cause dementia (ACD)	Read2	Eu00.	[X]Dementia in Alzheimer's disease
	All-cause dementia (ACD)	Read2	Eu000	[X]Dementia in Alzheimer's disease with early onset
	All-cause dementia (ACD)	Read2	Eu000	[X]Presenile dementia,Alzheimer's type
	All-cause dementia (ACD)	Read2	Eu000	[X] Primary degenerative dementia of Alzheimer's type, presenile onset
	All-cause dementia (ACD)	Read2	Eu000	[X]Alzheimer's disease type 2
	All-cause dementia (ACD)	Read2	Eu001	[X]Dementia in Alzheimer's disease with late onset
	All-cause dementia (ACD)	Read2	Eu001	[X]Alzheimer's disease type 1
	All-cause dementia (ACD)	Read2	Eu001	[X]Senile dementia,Alzheimer's type
	All-cause dementia (ACD)	Read2	Eu001	[X]Primary degenerative dementia of Alzheimer's type, senile onset
	All-cause dementia (ACD)	Read2	Eu002	[X]Dementia in Alzheimer's dis, atypical or mixed type
	All-cause dementia (ACD)	Read2	Eu00z	[X]Dementia in Alzheimer's disease, unspecified
	All-cause dementia (ACD)	Read2	Eu00z	[X]Alzheimer's dementia unspec
	All-cause dementia (ACD)	Read2	Eu01.	[X]Vascular dementia
	All-cause dementia (ACD)	Read2	Eu01.	[X]Arteriosclerotic dementia
	All-cause dementia (ACD)	Read2	Eu010	[X]Vascular dementia of acute onset
	All-cause dementia (ACD)	Read2	Eu011	[X]Multi-infarct dementia
	All-cause dementia (ACD)	Read2	Eu011	[X]Predominantly cortical dementia
	All-cause dementia (ACD)	Read2	Eu012	[X]Subcortical vascular dementia
	All-cause dementia (ACD)	Read2	Eu013	[X]Mixed cortical and subcortical vascular dementia
	All-cause dementia (ACD)	Read2	Eu01y	[X]Other vascular dementia
	All-cause dementia (ACD)	Read2	Eu01z	[X]Vascular dementia, unspecified
	All-cause dementia (ACD)	Read2	Eu02.	[X]Dementia in other diseases classified elsewhere
	All-cause dementia (ACD)	Read2	Eu020	[X]Dementia in Pick's disease
	All-cause dementia (ACD)	Read2	Eu021	[X]Dementia in Creutzfeldt-Jakob disease
	All-cause dementia (ACD)	Read2	Eu022	[X]Dementia in Huntington's disease
	All-cause dementia (ACD)	Read2	Eu023	[X]Dementia in Parkinson's disease
	All-cause dementia (ACD)	Read2	Eu025	[X]Lewy body dementia
	All-cause dementia (ACD)	Read2	Eu02y	[X]Dementia in other specified diseases classif elsewhere
	All-cause dementia (ACD)	Read2	Eu02z	[X] Unspecified dementia
	All-cause dementia (ACD)	Read2	Eu02z	[X] Presenile dementia NOS
	All-cause dementia (ACD)	Read2	Eu02z	[X] Presenile psychosis NOS
	All-cause dementia (ACD)	Read2	Eu02z	[X] Primary degenerative dementia NOS
	All-cause dementia (ACD)	Read2	Eu02z	[X] Senile dementia NOS
	All-cause dementia (ACD)	Read2	Eu02z	[X] Senile psychosis NOS
	All-cause dementia (ACD)	Read2	Eu02z	[X] Senile dementia, depressed or paranoid type
	All-cause dementia (ACD)	Read2	F110.	Alzheimer's disease
	All-cause dementia (ACD)	Read2	F1100	Alzheimer's disease with early onset
	All-cause dementia (ACD)	Read2	F1101	Alzheimer's disease with late onset
	All-cause dementia (ACD)	Read2	F111.	Pick's disease
	All-cause dementia (ACD)	Read2	F112.	Senile degeneration of brain
	All-cause dementia (ACD)	Read2	F116.	Lewy body disease
	All-cause dementia (ACD)	Read2	F118.	Frontotemporal degeneration
	All-cause dementia (ACD)	Read2	F11x7	Cerebral degeneration due to Jakob - Creutzfeldt disease
	All-cause dementia (ACD)	Read2	F21y2	Binswanger's disease
	All-cause dementia (ACD)	Read2	F21y2	Binswanger's encephalopathy
	All-cause dementia (ACD)	Read2	Fyu30	[X]Other Alzheimer's disease
	All-cause dementia (ACD)	CTV3	A410.	Kuru
	All-cause dementia (ACD)	CTV3	A410.	Kuru encephalitis
	All-cause dementia (ACD)	CTV3	A411.	Creutzfeldt-Jakob disease
	All-cause dementia (ACD)	CTV3	A411.	CJD - Creutzfeldt-Jakob disease
	All-cause dementia (ACD)	CTV3	A411.	JCD - Jakob-Creutzfeldt disease
	All-cause dementia (ACD)	CTV3	A411.	Jakob-Creutzfeldt disease
	All-cause dementia (ACD)	CTV3	E000.	Uncomplicated senile dementia
	All-cause dementia (ACD)	CTV3	E001.	Presenile dementia
	All-cause dementia (ACD)	CTV3	E0010	Uncomplicated presenile dementia
	All-cause dementia (ACD)	CTV3	E0011	Presenile dementia with delirium
	All-cause dementia (ACD)	CTV3	E0012	Presenile dementia with paranoia
	All-cause dementia (ACD)	CTV3	E0013	Presenile dementia with depression
	All-cause dementia (ACD)	CTV3	E001z	Presenile dementia NOS
	All-cause dementia (ACD)	CTV3	E002.	Senile dementia with depressive or paranoid features
	All-cause dementia (ACD)	CTV3	E0020	Senile dementia with paranoia
	All-cause dementia (ACD)	CTV3	E0021	Senile dementia with depression
	All-cause dementia (ACD)	CTV3	E002z	Senile dementia with depressive or paranoid features NOS
	All-cause dementia (ACD)	CTV3	E003.	Senile dementia with delirium
	All-cause dementia (ACD)	CTV3	E004.	Arteriosclerotic dementia (including [multi infarct dementia])
	All-cause dementia (ACD)	CTV3	E004.	Arteriosclerotic dementia
	All-cause dementia (ACD)	CTV3	E004.	Multi infarct dementia
	All-cause dementia (ACD)	CTV3	E0040	Uncomplicated arteriosclerotic dementia
	All-cause dementia (ACD)	CTV3	E0041	Arteriosclerotic dementia with delirium
	All-cause dementia (ACD)	CTV3	E0042	Arteriosclerotic dementia with paranoia
	All-cause dementia (ACD)	CTV3	E0043	Arteriosclerotic dementia with depression
	All-cause dementia (ACD)	CTV3	E004z	Arteriosclerotic dementia NOS
	All-cause dementia (ACD)	CTV3	E00z.	Senile or presenile psychoses NOS
	All-cause dementia (ACD)	CTV3	E00z.	[X]Presenile psychosis NOS
	All-cause dementia (ACD)	CTV3	E041.	Dementia in conditions EC
	All-cause dementia (ACD)	CTV3	Eu00.	[X]Dementia in Alzheimer's disease
	All-cause dementia (ACD)	CTV3	Eu00.	Dementia in Alzheimer's disease
	All-cause dementia (ACD)	CTV3	Eu00.	DAT - Dementia Alzheimer's type
	All-cause dementia (ACD)	CTV3	Eu002	[X]Dementia in Alzheimer's dis, atypical or mixed type
	All-cause dementia (ACD)	CTV3	Eu00z	[X]Dementia in Alzheimer's disease, unspecified
	All-cause dementia (ACD)	CTV3	Eu011	[X]Dementia: [multi-infarct] or [predominantly cortical]
	All-cause dementia (ACD)	CTV3	Eu011	[X]Multi-infarct dementia
	All-cause dementia (ACD)	CTV3	Eu011	[X]Predominantly cortical dementia
	All-cause dementia (ACD)	CTV3	Eu01y	[X]Other vascular dementia
	All-cause dementia (ACD)	CTV3	Eu01z	[X]Vascular dementia, unspecified
	All-cause dementia (ACD)	CTV3	Eu02.	[X]Dementia in other diseases classified elsewhere
	All-cause dementia (ACD)	CTV3	Eu020	[X]Dementia in Pick's disease
	All-cause dementia (ACD)	CTV3	Eu021	[X]Dementia in Creutzfeldt-Jakob disease
	All-cause dementia (ACD)	CTV3	Eu022	[X]Dementia in Huntington's disease
	All-cause dementia (ACD)	CTV3	Eu023	[X]Dementia in Parkinson's disease
	All-cause dementia (ACD)	CTV3	Eu02y	[X]Dementia in other specified diseases classif elsewhere
	All-cause dementia (ACD)	CTV3	Eu041	[X]Delirium superimposed on dementia
	All-cause dementia (ACD)	CTV3	F110.	Alzheimer's disease
	All-cause dementia (ACD)	CTV3	F110.	AD - Alzheimer's disease
	All-cause dementia (ACD)	CTV3	F111.	Pick's disease
	All-cause dementia (ACD)	CTV3	F112.	Senile degeneration of brain
	All-cause dementia (ACD)	CTV3	F11x7	Cerebral degeneration due to Creutzfeldt-Jakob disease
	All-cause dementia (ACD)	CTV3	F21y2	Binswanger's disease
	All-cause dementia (ACD)	CTV3	F21y2	Binswanger's encephalopathy
	All-cause dementia (ACD)	CTV3	F21y2	Subcortical arteriosclerotic encephalopathy
	All-cause dementia (ACD)	CTV3	F21y2	Subcortical atherosclerotic dementia
	All-cause dementia (ACD)	CTV3	F21y2	Chronic progressive subcortical encephalopathy
	All-cause dementia (ACD)	CTV3	Fyu30	[X]Other Alzheimer's disease
	All-cause dementia (ACD)	CTV3	X002w	Dementia
	All-cause dementia (ACD)	CTV3	X002x	Dementia in Alzheimer's disease with early onset
	All-cause dementia (ACD)	CTV3	X002x	Dementia in Alzheimer's disease - type 2
	All-cause dementia (ACD)	CTV3	X002x	Presenile dementia, Alzheimer's type
	All-cause dementia (ACD)	CTV3	X002y	Familial Alzheimer's disease of early onset
	All-cause dementia (ACD)	CTV3	X002z	Non-familial Alzheimer's disease of early onset
	All-cause dementia (ACD)	CTV3	X0030	Dementia in Alzheimer's disease with late onset
	All-cause dementia (ACD)	CTV3	X0030	Dementia in Alzheimer's disease - type 1
	All-cause dementia (ACD)	CTV3	X0030	SDAT - Senile dementia, Alzheimer's type
	All-cause dementia (ACD)	CTV3	X0031	Familial Alzheimer's disease of late onset
	All-cause dementia (ACD)	CTV3	X0032	Non-familial Alzheimer's disease of late onset
	All-cause dementia (ACD)	CTV3	X0033	Focal Alzheimer's disease
	All-cause dementia (ACD)	CTV3	X0034	Frontotemporal dementia
	All-cause dementia (ACD)	CTV3	X0035	Pick's disease with Pick bodies
	All-cause dementia (ACD)	CTV3	X0036	Pick's disease with Pick cells and no Pick bodies
	All-cause dementia (ACD)	CTV3	X0037	Frontotemporal degeneration
	All-cause dementia (ACD)	CTV3	X0037	Lobar atrophy
	All-cause dementia (ACD)	CTV3	X0039	Frontal lobe degeneration with motor neurone disease
	All-cause dementia (ACD)	CTV3	X003A	Lewy body disease
	All-cause dementia (ACD)	CTV3	X003A	LBD - Lewy body disease
	All-cause dementia (ACD)	CTV3	X003A	SDLT - Senile dementia of the Lewy body type
	All-cause dementia (ACD)	CTV3	X003A	Cortical Lewy body disease
	All-cause dementia (ACD)	CTV3	X003A	CLBD - Cortical Lewy body disease
	All-cause dementia (ACD)	CTV3	X003A	Diffuse Lewy body disease
	All-cause dementia (ACD)	CTV3	X003A	DLBD - Diffuse Lewy body disease
	All-cause dementia (ACD)	CTV3	X003A	Dementia of the Lewy body type
	All-cause dementia (ACD)	CTV3	X003G	Progressive aphasia in Alzheimer's disease
	All-cause dementia (ACD)	CTV3	X003H	Argyrophilic brain disease
	All-cause dementia (ACD)	CTV3	X003I	Post-traumatic dementia
	All-cause dementia (ACD)	CTV3	X003J	Punch drunk syndrome
	All-cause dementia (ACD)	CTV3	X003J	Dementia pugilistica
	All-cause dementia (ACD)	CTV3	X003R	Vascular dementia of acute onset
	All-cause dementia (ACD)	CTV3	X003T	Subcortical vascular dementia
	All-cause dementia (ACD)	CTV3	X003V	Mixed cortical and subcortical vascular dementia
	All-cause dementia (ACD)	CTV3	X003W	Semantic dementia
	All-cause dementia (ACD)	CTV3	X003X	Patchy dementia
	All-cause dementia (ACD)	CTV3	X003Y	Epileptic dementia
	All-cause dementia (ACD)	CTV3	X00R2	Senile dementia
	All-cause dementia (ACD)	CTV3	X00R2	SD - Senile dementia
	All-cause dementia (ACD)	CTV3	XE1aG	Dementia (& [presenile] or [senile])
	All-cause dementia (ACD)	CTV3	XE1aG	Senile/presenile dementia
	All-cause dementia (ACD)	CTV3	XE1aG	Senile dementia
	All-cause dementia (ACD)	CTV3	XE1aG	Senile and presenile dementias
	All-cause dementia (ACD)	CTV3	XE1aG	Senile/presenile dement
	All-cause dementia (ACD)	CTV3	XE1Xs	Vascular dementia
	All-cause dementia (ACD)	CTV3	XE1Xs	Arteriosclerotic dementia
	All-cause dementia (ACD)	CTV3	XE1Xs	VAD - Vascular dementia
	All-cause dementia (ACD)	CTV3	XE1Xt	Other senile and presenile organic psychoses
	All-cause dementia (ACD)	CTV3	XE1Z6	[X]Unspecified dementia
	All-cause dementia (ACD)	CTV3	Y00dJ	MID - Multi-infarct dementia
	All-cause dementia (ACD)	CTV3	Y00dM	Binswanger's encephalopathy
	All-cause dementia (ACD)	CTV3	Y00Gv	Dementia
	All-cause dementia (ACD)	CTV3	Y00Gw	Alzheimer's disease
	All-cause dementia (ACD)	CTV3	Y00H0	Dementia in Alzheimer's disease with early onset
	All-cause dementia (ACD)	CTV3	Y00H2	Presenile dementia, Alzheimer's type
	All-cause dementia (ACD)	CTV3	Y00H5	Dementia in Alzheimer's disease with late onset
	All-cause dementia (ACD)	CTV3	Y00H7	SDAT - Senile dementia, Alzheimer's type
	All-cause dementia (ACD)	CTV3	Y00HC	Pick's disease
	All-cause dementia (ACD)	CTV3	Y00Hk	Kuru
	All-cause dementia (ACD)	CTV3	Y00HL	Lewy body disease
	All-cause dementia (ACD)	CTV3	Y00Hv	Vascular dementia
	All-cause dementia (ACD)	CTV3	Y00Hw	Arteriosclerotic dementia
	All-cause dementia (ACD)	CTV3	Y00Hx	Vascular dementia of acute onset
	All-cause dementia (ACD)	CTV3	Y00Hz	Subcortical vascular dementia
	All-cause dementia (ACD)	CTV3	Y00I0	Binswanger's disease
	All-cause dementia (ACD)	CTV3	Y00I1	Mixed cortical and subcortical vascular dementia
	All-cause dementia (ACD)	CTV3	Y00La	Senile degeneration of brain
	All-cause dementia (ACD)	CTV3	Y016a	Senile dementia with depressive or paranoid features
	All-cause dementia (ACD)	CTV3	Y016b	Senile dementia with paranoia
	All-cause dementia (ACD)	CTV3	Y016c	Senile dementia with depression
	All-cause dementia (ACD)	CTV3	Y016d	Senile dementia with depressive or paranoid features NOS
	All-cause dementia (ACD)	CTV3	Y016e	Uncomplicated senile dementia
	All-cause dementia (ACD)	CTV3	Y016f	Dementia in conditions EC
	All-cause dementia (ACD)	CTV3	Y016M	Senile and presenile organic psychotic conditions
	All-cause dementia (ACD)	CTV3	Y016N	Senile or presenile psychoses NOS
	All-cause dementia (ACD)	CTV3	Y016O	Other senile and presenile organic psychoses
	All-cause dementia (ACD)	CTV3	Y016P	Presbyophrenic psychosis
	All-cause dementia (ACD)	CTV3	Y016S	Presenile dementia
	All-cause dementia (ACD)	CTV3	Y016T	Uncomplicated presenile dementia
	All-cause dementia (ACD)	CTV3	Y016U	Presenile dementia with delirium
	All-cause dementia (ACD)	CTV3	Y016V	Presenile dementia with paranoia
	All-cause dementia (ACD)	CTV3	Y016w	Arteriosclerotic dementia with paranoia
	All-cause dementia (ACD)	CTV3	Y016W	Presenile dementia with depression
	All-cause dementia (ACD)	CTV3	Y016x	Arteriosclerotic dementia with depression
	All-cause dementia (ACD)	CTV3	Y016X	Presenile dementia NOS
	All-cause dementia (ACD)	CTV3	Y016y	Arteriosclerotic dementia NOS
	All-cause dementia (ACD)	CTV3	Y016Y	Senile dementia
	All-cause dementia (ACD)	CTV3	Y016z	Arteriosclerotic dementia with delirium
	All-cause dementia (ACD)	CTV3	Y016Z	Senile dementia with delirium
	All-cause dementia (ACD)	CTV3	Y0170	Uncomplicated arteriosclerotic dementia
	All-cause dementia (ACD)	CTV3	Ya1Sy	Frontotemporal degeneration
	All-cause dementia (ACD)	CTV3	Ya2nk	Cerebral degeneration presenting primarily with dementia
	All-cause dementia (ACD)	CTV3	YadT0	Multi-infarct dementia
	All-cause dementia (ACD)	CTV3	Yady4	Cerebral degeneration due to Creutzfeldt-Jakob disease
	All-cause dementia (ACD)	CTV3	Yao4I	[X]Lewy body dementia
	All-cause dementia (ACD)	CTV3	YaxJd	Sporadic Creutzfeldt-Jakob disease
	All-cause dementia (ACD)	CTV3	YaxJe	Sporadic CJD (Creutzfeldt-Jakob disease)
	All-cause dementia (ACD)	CTV3	YMAhP	Alzheimer's disease with early onset
	All-cause dementia (ACD)	CTV3	YMAhQ	Alzheimer's disease with late onset
	All-cause dementia (ACD)	CTV3	YMB0i	[X]Dementia in Alzheimer's disease
	All-cause dementia (ACD)	CTV3	YMB0l	[X]Dementia in Alzheimer's dis, atypical or mixed type
	All-cause dementia (ACD)	CTV3	YMB0m	[X]Dementia in Alzheimer's disease, unspecified
	All-cause dementia (ACD)	CTV3	YMB0s	[X]Other vascular dementia
	All-cause dementia (ACD)	CTV3	YMB0t	[X]Vascular dementia, unspecified
	All-cause dementia (ACD)	CTV3	YMB0u	[X]Dementia in other diseases classified elsewhere
	All-cause dementia (ACD)	CTV3	YMB0v	[X]Dementia in Pick's disease
	All-cause dementia (ACD)	CTV3	YMB0w	[X]Dementia in Creutzfeldt-Jakob disease
	All-cause dementia (ACD)	CTV3	YMB0x	[X]Dementia in Huntington's disease
	All-cause dementia (ACD)	CTV3	YMB0y	[X]Dementia in Parkinson's disease
	All-cause dementia (ACD)	CTV3	YMB10	[X]Dementia in other specified diseases classif elsewhere
	All-cause dementia (ACD)	CTV3	YMB11	[X]Unspecified dementia
	All-cause dementia (ACD)	CTV3	YMB15	[X]Delirium superimposed on dementia
	All-cause dementia (ACD)	CTV3	YMB1Z	[X]Mental and behavioural disorders due to use of alcohol: residual and late-onset psychotic disorder
	All-cause dementia (ACD)	CTV3	YMBwl	[X]Presenile psychosis NOS
	All-cause dementia (ACD)	CTV3	YMJwc	Jakob-Creutzfeldt disease
	All-cause dementia (ACD)	CTV3	YMK1N	[X] Primary degenerative dementia NOS
	All-cause dementia (ACD)	CTV3	YMK1O	[X] Senile dementia NOS
	All-cause dementia (ACD)	CTV3	YMK1P	[X] Senile psychosis NOS
	Alzheimer's disease (AD)	ICD10	F00	Dementia in Alzheimer disease
	Alzheimer's disease (AD)	ICD10	G30	Alzheimer disease
	Alzheimer's disease (AD)	Read2	Eu00.	[X]Dementia in Alzheimer's disease
	Alzheimer's disease (AD)	Read2	Eu000	[X]Dementia in Alzheimer's disease with early onset
	Alzheimer's disease (AD)	Read2	Eu000	[X]Presenile dementia,Alzheimer's type
	Alzheimer's disease (AD)	Read2	Eu000	[X] Primary degenerative dementia of Alzheimer's type, presenile onset
	Alzheimer's disease (AD)	Read2	Eu000	[X]Alzheimer's disease type 2
	Alzheimer's disease (AD)	Read2	Eu001	[X]Dementia in Alzheimer's disease with late onset
	Alzheimer's disease (AD)	Read2	Eu001	[X]Alzheimer's disease type 1
	Alzheimer's disease (AD)	Read2	Eu001	[X]Senile dementia,Alzheimer's type
	Alzheimer's disease (AD)	Read2	Eu001	[X]Primary degenerative dementia of Alzheimer's type, senile onset
	Alzheimer's disease (AD)	Read2	Eu002	[X]Dementia in Alzheimer's dis, atypical or mixed type
	Alzheimer's disease (AD)	Read2	Eu00z	[X]Dementia in Alzheimer's disease, unspecified
	Alzheimer's disease (AD)	Read2	Eu00z	[X]Alzheimer's dementia unspec
	Alzheimer's disease (AD)	Read2	F110.	Alzheimer's disease
	Alzheimer's disease (AD)	Read2	F1100	Alzheimer's disease with early onset
	Alzheimer's disease (AD)	Read2	F1101	Alzheimer's disease with late onset
	Alzheimer's disease (AD)	Read2	Fyu30	[X]Other Alzheimer's disease
	Alzheimer's disease (AD)	CTV3	Eu00.	[X]Dementia in Alzheimer's disease
	Alzheimer's disease (AD)	CTV3	Eu00.	Dementia in Alzheimer's disease
	Alzheimer's disease (AD)	CTV3	Eu00.	DAT - Dementia Alzheimer's type
	Alzheimer's disease (AD)	CTV3	Eu002	[X]Dementia in Alzheimer's dis, atypical or mixed type
	Alzheimer's disease (AD)	CTV3	Eu00z	[X]Dementia in Alzheimer's disease, unspecified
	Alzheimer's disease (AD)	CTV3	F110.	Alzheimer's disease
	Alzheimer's disease (AD)	CTV3	F110.	AD - Alzheimer's disease
	Alzheimer's disease (AD)	CTV3	Fyu30	[X]Other Alzheimer's disease
	Alzheimer's disease (AD)	CTV3	X002x	Dementia in Alzheimer's disease with early onset
	Alzheimer's disease (AD)	CTV3	X002x	Dementia in Alzheimer's disease - type 2
	Alzheimer's disease (AD)	CTV3	X002x	Presenile dementia, Alzheimer's type
	Alzheimer's disease (AD)	CTV3	X002y	Familial Alzheimer's disease of early onset
	Alzheimer's disease (AD)	CTV3	X002z	Non-familial Alzheimer's disease of early onset
	Alzheimer's disease (AD)	CTV3	X0030	Dementia in Alzheimer's disease with late onset
	Alzheimer's disease (AD)	CTV3	X0030	Dementia in Alzheimer's disease - type 1
	Alzheimer's disease (AD)	CTV3	X0030	SDAT - Senile dementia, Alzheimer's type
	Alzheimer's disease (AD)	CTV3	X0031	Familial Alzheimer's disease of late onset
	Alzheimer's disease (AD)	CTV3	X0032	Non-familial Alzheimer's disease of late onset
	Alzheimer's disease (AD)	CTV3	X0033	Focal Alzheimer's disease
	Alzheimer's disease (AD)	CTV3	X003G	Progressive aphasia in Alzheimer's disease
	Alzheimer's disease (AD)	CTV3	Y00Gw	Alzheimer's disease
	Alzheimer's disease (AD)	CTV3	Y00H0	Dementia in Alzheimer's disease with early onset
	Alzheimer's disease (AD)	CTV3	Y00H2	Presenile dementia, Alzheimer's type
	Alzheimer's disease (AD)	CTV3	Y00H5	Dementia in Alzheimer's disease with late onset
	Alzheimer's disease (AD)	CTV3	Y00H7	SDAT - Senile dementia, Alzheimer's type
	Alzheimer's disease (AD)	CTV3	YMAhP	Alzheimer's disease with early onset
	Alzheimer's disease (AD)	CTV3	YMAhQ	Alzheimer's disease with late onset
	Alzheimer's disease (AD)	CTV3	YMB0i	[X]Dementia in Alzheimer's disease
	Alzheimer's disease (AD)	CTV3	YMB0l	[X]Dementia in Alzheimer's dis, atypical or mixed type
	Alzheimer's disease (AD)	CTV3	YMB0m	[X]Dementia in Alzheimer's disease, unspecified

## Sheet: ST2
Summary statistics for the brain phenotype exposures
Phenotype	SNP	CHR	BP	EFFECT ALLELE	OTHER ALLELE	A1FREQ	BETA	SE	P_BOLT_LMM	gene	Locus in Wang et all or Elliot et al	Esimated F
Accumbens QSM	rs56303785	12	51329938	G	A	0.84863	0.065896	0.010053	7e-11	METTL7A	No	42.9662
Accumbens QSM	rs665268	17	40722029	A	G	0.717426	-0.04281	0.007899	2.7e-08	MLX	No	29.3729
Accumbens QSM	rs55896564	8	11447093	G	A	0.460729	0.041327	0.007181	1.7e-08	BLK	No	33.1206
Accumbens QSM	rs2497838	10	18275634	G	A	0.103684	-0.07059	0.011765	1.3e-09	SLC39A12	No	36
Accumbens QSM	rs35910832	8	10813197	T	C	0.469536	0.043509	0.007142	1.5e-09	XKR6	No	37.1124
Accumbens QSM	rs149359690	6	25526319	C	T	0.900128	-0.08406	0.011942	2.6e-12	LRRC16A	Same SNP	49.5478
Accumbens QSM	rs1800562	6	26093141	G	A	0.922988	-0.10936	0.013428	7.4e-16	HFE	No	66.3276
Accumbens QSM	rs453301	8	9030387	T	G	0.508479	-0.04514	0.007145	2.1e-10	PPP1R3B	No	39.9134
Accumbens QSM	rs12280008	11	61820726	C	T	0.857911	0.0564	0.010245	1.8e-08	INCENP	No	30.3064
Accumbens QSM	rs30428	16	79598399	T	C	0.602573	-0.04392	0.007314	1.1e-09	MAF	No	36.0591
Accumbens QSM	3:190646282_TA_T	3	190646282	TA	T	0.614102	-0.04699	0.007383	1.4e-10	GMNC	Same SNP	40.5084
Accumbens QSM	rs73544064	8	22264382	G	A	0.83627	0.054762	0.009647	1.3e-08	SLC39A14	No	32.2236
Accumbens QSM	rs559525869	8	131386737	G	A	0.99745	-0.41999	0.0751	4e-08	ASAP1	No	31.2751
Accumbens QSM	rs201081507	4	102681041	A	G	0.944656	0.094625	0.016952	2.1e-08	BANK1	No	31.158
Accumbens QSM	rs13107325	4	103188709	C	T	0.929777	0.181085	0.013977	6.7e-38	SLC39A8	No	167.856
Accumbens QSM	rs855791	22	37462936	A	G	0.43787	-0.04205	0.007225	4e-09	TMPRSS6	No	33.8732
Accumbens QSM	rs145818717	18	11280466	C	T	0.994522	-0.35091	0.057367	8.9e-10	NA	No	37.4168
Accumbens QSM	rs541460744	4	98081100	A	G	0.998019	-0.65892	0.117808	2.7e-08	STPG2	No	31.2835
Accumbens R2*	rs5894469	8	120013945	AAAAC	AAAACAAAC	0.44797	0.0411068	0.00716524	6.6e-09	COLEC10	No	32.9129
Accumbens R2*	rs1321081	6	45355609	T	C	0.401046	0.0515977	0.00724619	9.4e-13	RUNX2	No	50.7039
Accumbens R2*	12:28221335_CA_C	12	28221335	CA	C	0.803325	-0.0537547	0.00899112	3.5e-09	CCDC91	No	35.7442
Accumbens R2*	rs2714338	6	7250960	G	A	0.669905	-0.0417582	0.00752549	2.3e-08	RREB1	No	30.7903
Accumbens R2*	rs193243061	10	17972350	A	G	0.844011	0.0863948	0.014852	5.9e-09	MRC1L1	No	33.838
Accumbens R2*	rs9369128	6	39537880	T	C	0.654873	0.0480246	0.00746544	1.7e-10	KIF6	No	41.3825
Accumbens R2*	rs9395049	6	44792718	A	G	0.523418	-0.0554243	0.00711962	7.1e-15	SUPT3H	No	60.602
Amygdala QSM	rs12807076	11	61749240	C	T	0.694048	0.0741943	0.00775756	3.8e-22	near FTH1	Same locus	91.4726
Amygdala QSM	rs10062027	5	180099856	C	A	0.922679	-0.0760704	0.013823	3.3e-08	FLT4	No	30.2849
Amygdala QSM	rs4240791	16	87235916	G	A	0.393945	-0.052992	0.00729719	1.2e-13	C16orf95	No	52.7363
Amygdala QSM	rs691068	10	18236089	A	G	0.321542	0.0664985	0.00766204	6.1e-18	SLC39A12	Same locus	75.3243
Amygdala QSM	6:26118555_CAAAGATCAGTTTGGT_C	6	26118555	CAAAGATCAGTTTGGT	C	0.288386	0.0518769	0.00950241	4.8e-08	HIST1H2BC	No	29.8044
Amygdala QSM	rs201791735	4	38638966	CATA	C	0.659421	-0.0458393	0.00772438	1.7e-09	AC021860.1	No	35.2167
Amygdala QSM	rs944582	9	32465770	G	A	0.301816	0.0477194	0.00779483	7.8e-10	DDX58	No	37.478
Amygdala QSM	rs138844120	10	21797567	A	AAG	0.697569	0.05129	0.00783769	9.5e-11	SKIDA1	No	42.8242
Amygdala QSM	rs1134634	4	15603069	G	C	0.415322	-0.0619006	0.00723584	1.3e-17	CC2D2A	No	73.1833
Amygdala QSM	rs62435662	7	12209341	G	T	0.797741	0.0484389	0.00887061	4.3e-08	TMEM106B	No	29.8182
Amygdala QSM	rs77529866	17	42995094	C	T	0.954782	-0.100784	0.0170956	1.9e-09	GFAP	No	34.7548
Amygdala R2*	rs1611192	6	29771879	A	G	0.736978	-0.0456425	0.00796434	1e-08	HLA-G	No	32.8427
Amygdala R2*	rs7748505	6	45316249	C	A	0.405088	0.0401475	0.00716027	1.8e-08	SUPT3H	No	31.4382
Amygdala R2*	rs1802074	7	37947103	C	T	0.79183	-0.0478962	0.00864506	2.6e-08	EPDR1	No	30.6949
Amygdala R2*	rs227831	6	44680808	A	G	0.396738	0.0414174	0.00719725	7.9e-09	SUPT3H	No	33.1156
Amygdala R2*	rs6469805	8	120048149	C	T	0.469877	0.0447412	0.0070141	1.3e-10	COLEC10	No	40.6885
Caudate QSM	rs434626	16	79606520	C	T	0.611676	-0.062494	0.00703292	6.1e-20	MAF	Same SNP	78.9597
Caudate QSM	rs765631108	11	109947346	CAGG	C	0.781882	0.0550434	0.00821311	8.8e-12	ZC3H12C	No	44.9154
Caudate QSM	rs201791735	4	38638966	CATA	C	0.659421	-0.055829	0.00731915	1.2e-14	AC021860.1	No	58.1833
Caudate QSM	rs10430577	10	18226707	C	T	0.758945	-0.249374	0.00798283	1.5e-219	SLC39A12	Same locus	975.862
Caudate QSM	rs1800562	6	26093141	G	A	0.922988	-0.186944	0.012744	1.6e-50	HFE	Same SNP	215.185
Caudate QSM	rs9874517	3	53128371	A	G	0.900022	0.0758152	0.0113747	8.1e-12	RFT1	No	44.4255
Caudate QSM	rs2820340	6	45424498	G	A	0.362137	-0.0511185	0.00711625	9.6e-15	RUNX2	No	51.6005
Caudate QSM	rs7105652	11	61749334	G	A	0.687229	-0.0674613	0.0073157	7.2e-22	near FTH1	Same locus	85.035
Caudate QSM	rs4428180	3	133466374	A	G	0.850789	-0.116566	0.00953243	1e-38	TF	Same SNP	149.533
Caudate QSM	rs1231641	17	42904720	A	C	0.420979	0.0352002	0.00682338	2.1e-08	GJC1	No	26.6128
Caudate QSM	rs35348663	7	72991593	G	C	0.708186	-0.0911952	0.00750734	4.9e-36	TBL2	Same SNP	147.561
Caudate QSM	rs533387140	17	40045777	C	CAAAAAAAAAAAAA	0.0364562	0.125642	0.0182736	1.2e-12	ACLY	No	47.2739
Caudate QSM	rs115064203	4	102020510	T	A	0.981239	-0.181495	0.024962	2.9e-14	PPP3CA	Same locus	52.8653
Caudate QSM	rs62052678	16	90165964	A	G	0.929594	-0.0939675	0.013597	1.2e-12	PRDM7	No	47.7605
Caudate QSM	rs1800159	12	57593894	A	G	0.321012	-0.0409975	0.00733605	1.6e-08	LRP1	No	31.2313
Caudate QSM	rs56004000	7	72239874	C	T	0.785276	-0.0571044	0.00827546	1.9e-12	NA	No	47.6162
Caudate QSM	rs67632614	8	23407315	A	G	0.818247	0.0846353	0.00890785	5e-22	SLC25A37	Same locus	90.2729
Caudate QSM	rs668799	17	40716235	C	T	0.724133	-0.131031	0.0075292	1.9e-69	COASY	Same SNP	302.866
Caudate QSM	rs10753232	1	180950126	C	T	0.595362	0.0439215	0.0068641	8.8e-11	STX6	No	40.9437
Caudate QSM	rs34955446	4	103941075	T	C	0.963743	-0.13332	0.0180653	1.1e-14	SLC9B2	Same locus	54.4628
Caudate QSM	rs78132593	1	150868102	C	A	0.781871	0.0591287	0.00821396	1.6e-14	ARNT	No	51.8193
Caudate QSM	rs11896326	2	190404514	T	C	0.855654	-0.0753041	0.00973832	4.8e-13	SLC40A1	No	59.7956
Caudate QSM	rs188264700	3	44813116	A	T	0.990912	-0.212577	0.0368732	1.1e-08	KIF15	No	33.2362
Caudate QSM	rs12626666	21	16826366	G	A	0.704714	-0.0405519	0.00744529	2e-08	NA	Same locus	29.666
Caudate QSM	rs140311266	17	73820601	A	ATG	0.872391	-0.08936	0.0101604	4.7e-19	UNK	Same locus	77.3508
Caudate QSM	rs72731914	15	57378824	G	A	0.93019	0.0780848	0.0133494	2.4e-09	TCF12	Same locus	34.2144
Caudate QSM	rs3130900	6	31418355	G	T	0.554209	0.0479046	0.00678785	2e-14	MICA	Same locus	49.807
Caudate QSM	rs13191659	6	27001055	C	G	0.913006	-0.10124	0.0121955	1.9e-17	HIST1H2BJ	Same locus	68.9136
Caudate QSM	rs13214703	6	27941387	T	C	0.909597	-0.0875643	0.0117717	3.5e-14	OR2B6	No	55.3319
Caudate QSM	rs79681349	6	25582712	C	G	0.902659	-0.128763	0.0114953	1.8e-29	LRRC16A	Same locus	125.47
Caudate QSM	rs201081507	4	102681041	A	G	0.944656	-0.233446	0.0160398	2.1e-51	BANK1	Same locus	211.824
Caudate QSM	rs72782503	10	17717578	G	A	0.972532	0.209572	0.0206154	6.5e-26	STAM	Same SNP	103.343
Caudate QSM	rs554265256	9	125782330	T	C	0.993079	-0.290191	0.0456518	5.6e-12	RABGAP1	No	40.4066
Caudate QSM	rs79182292	7	20393328	G	A	0.939742	0.0804046	0.0142948	5.3e-10	ITGB8	No	31.6378
Caudate QSM	15:85609258_AT_A	15	85609258	AT	A	0.592474	-0.0400062	0.0070981	4e-08	PDE8A	No	31.7666
Caudate QSM	rs28382587	6	28492579	G	A	0.894487	-0.07417	0.0110168	3.2e-12	GPX6	Same locus	45.3258
Caudate QSM	rs333957	1	110434791	C	G	0.578735	0.0488193	0.0069845	6.7e-13	CSF1	No	48.8554
Caudate QSM	9:96220084_CT_C	9	96220084	CT	C	0.637805	-0.0454719	0.00719256	1.8e-10	FAM120A	No	39.9686
Caudate QSM	rs7479524	11	51574359	C	G	0.725471	-0.0416208	0.00828889	3.2e-08	OR4C46	No	25.2132
Caudate QSM	rs2777897	17	57819849	A	G	0.154802	0.0705043	0.00935511	1.6e-14	VMP1	Same locus	56.798
Caudate QSM	rs62065453	17	43573419	C	T	0.778453	-0.0561102	0.00813666	7.6e-14	PLEKHM1	Same locus	47.5545
Caudate QSM	rs778003956	1	96885369	T	C	0.998947	0.761973	0.130117	4.5e-09	NA	No	34.2934
Caudate QSM	rs62062288	17	44096553	G	A	0.783978	-0.0615682	0.0082559	5e-15	MAPT	Same locus	55.614
Caudate QSM	rs855791	22	37462936	A	G	0.43787	-0.0606527	0.00687744	4.1e-20	TMPRSS6	Same locus	77.7762
Caudate QSM	rs200299914	12	113646957	A	AAACTCCTGACCTCCCGTG	0.933051	-0.105916	0.0136066	4.2e-16	IQCD	No	60.5932
Caudate QSM	rs465423	9	19210177	A	G	0.0852838	-0.120759	0.0123359	3.3e-25	DENND4C	Same SNP	95.8291
Caudate QSM	rs17659542	8	116594538	C	T	0.845092	-0.0532281	0.00934676	2.2e-09	TRPS1	No	32.431
Caudate QSM	rs362538	6	29510630	G	C	0.903086	-0.0597554	0.0114476	1.3e-08	UBD	No	27.2474
Caudate QSM	rs6445506	3	52528292	T	C	0.0609004	-0.120612	0.0141642	2.9e-19	STAB1	Same locus	72.5098
Caudate QSM	rs201101030	17	44630070	G	GA	0.793753	-0.0600168	0.00857687	4e-14	LRRC37A2	Same SNP	48.9653
Caudate QSM	10:18736145_TA_T	10	18736145	TA	T	0.79403	0.048906	0.00849787	2.9e-09	CACNB2	Same locus	33.1211
Caudate QSM	rs2289702	15	79237293	C	T	0.895817	0.0679124	0.0111111	8e-10	CTSH	No	37.358
Caudate QSM	rs16861680	3	148988978	C	T	0.952867	0.0984057	0.0161218	9e-10	TM4SF18	No	37.2575
Caudate QSM	rs6751553	2	120113520	A	G	0.680929	0.0671147	0.00723342	4.2e-23	C2orf76	Same SNP	86.0891
Caudate QSM	rs11048473	12	26493814	C	T	0.728195	-0.0452525	0.00759525	2.3e-10	ITPR2	No	35.4978
Caudate QSM	rs7979705	12	51484646	C	T	0.797538	0.104783	0.00838509	3.2e-38	TFCP2	Same SNP	156.159
Caudate QSM	rs1264363	6	30775601	C	T	0.713233	0.0442525	0.00745692	5.6e-09	IER3	Same locus	35.2173
Caudate QSM	rs7204779	16	57319425	A	G	0.731984	0.0552669	0.00766468	1.2e-14	PLLP	No	51.9927
Caudate QSM	rs66508086	7	1562707	G	A	0.482855	-0.051788	0.0067885	4.3e-15	MAFK	Same locus	58.1983
Caudate QSM	rs902438	1	212639003	T	C	0.66192	-0.0362814	0.00718807	1.7e-08	NENF	No	25.4767
Caudate QSM	rs112261877	9	34135909	A	G	0.239875	0.0451477	0.00799102	1.8e-09	DCAF12	No	31.9203
Caudate QSM	rs145590108	16	89641624	G	T	0.924392	0.0826315	0.0129036	1.2e-09	CPNE7	No	41.0081
Caudate QSM	rs6593925	1	205100663	G	C	0.0917285	0.0796389	0.0117225	8.6e-12	RBBP5	Same locus	46.1541
Caudate QSM	rs13107325	4	103188709	C	T	0.929777	-0.35151	0.0132249	1.1e-167	SLC39A8	Same SNP	706.465
Caudate QSM	rs2978098	8	101676675	A	C	0.535336	0.0512987	0.00680455	8.4e-16	SNX31	No	56.8347
Caudate QSM	rs11196768	10	116262955	T	C	0.868238	-0.0732047	0.00996431	3.1e-13	ABLIM1	Same locus	53.9739
Caudate QSM	rs1134634	4	15603069	G	C	0.415322	-0.0484408	0.00685624	1.3e-13	CC2D2A	No	49.9172
Caudate R2*	rs3132471	6	31419201	G	A	0.554216	-0.04573	0.006866	2.4e-12	MICA	Same SNP	44.3603
Caudate R2*	rs71548342	6	28486674	G	GCA	0.824522	0.064516	0.009619	5e-13	GPX6	Same locus	44.9858
Caudate R2*	rs2396545	11	601785	T	C	0.767715	-0.04505	0.008118	7.1e-09	PHRF1	No	30.7958
Caudate R2*	rs855791	22	37462936	A	G	0.437611	0.069681	0.006945	1e-25	TMPRSS6	Same SNP	100.666
Caudate R2*	rs6751553	2	120113520	A	G	0.68082	-0.06377	0.007319	4.3e-20	C2orf76	No	75.9153
Caudate R2*	rs35348663	7	72991593	G	C	0.708359	0.071225	0.007602	6.2e-22	TBL2	Same locus	87.7828
Caudate R2*	rs201497512	16	90170811	A	G	0.929177	0.094717	0.013661	1.1e-13	PRDM7	No	48.0719
Caudate R2*	rs1491934	12	40596166	A	T	0.086082	0.082442	0.012582	9.8e-12	LRRK2	No	42.9336
Caudate R2*	rs968588	3	52489564	A	T	0.055947	0.11925	0.014891	1.5e-15	NISCH	No	64.1312
Caudate R2*	rs1004787	2	45159091	G	A	0.473743	-0.04359	0.006862	3e-11	SIX3	No	40.3527
Caudate R2*	rs8117415	20	35980745	C	T	0.754932	-0.04324	0.008009	8.8e-09	SRC	No	29.1484
Caudate R2*	rs1800562	6	26093141	G	A	0.922955	0.187279	0.012893	2.1e-50	HFE	Same SNP	210.994
Caudate R2*	rs35771878	4	38634757	A	G	0.642352	0.051974	0.00717	1.1e-13	AC021860.1	No	52.5453
Caudate R2*	rs465423	9	19210177	A	G	0.085115	0.109993	0.012495	1.2e-18	DENND4C	Same SNP	77.4921
Caudate R2*	rs766776164	2	190379849	AAGTTGGCAGAGAATATTATCT	A	0.399373	-0.0682	0.007012	2.9e-26	WDR75	Same locus	94.5986
Caudate R2*	rs539660621	11	47715781	C	CA	0.725	-0.05976	0.00787	1.3e-15	AGBL2	No	57.6596
Caudate R2*	rs72782503	10	17717578	G	A	0.972551	-0.17142	0.020917	1.5e-15	STAM	Same locus	67.1621
Caudate R2*	rs4720837	7	1574817	C	A	0.475479	0.05588	0.006866	1.7e-18	MAFK	Same locus	66.2377
Caudate R2*	rs2303865	11	44636833	G	A	0.869524	-0.05346	0.01016	2.1e-08	CD82	No	27.6867
Caudate R2*	rs2289702	15	79237293	C	T	0.895755	-0.0692	0.01122	6.4e-10	CTSH	No	38.0388
Caudate R2*	rs6591679	11	61762457	A	G	0.633297	-0.08455	0.007132	3.7e-33	near FTH1	Same locus	140.541
Caudate R2*	15:85609258_AT_A	15	85609258	AT	A	0.592361	0.046454	0.007162	1.7e-10	PDE8A	No	42.0705
Caudate R2*	rs35737577	3	53002557	G	C	0.9007	-0.06274	0.011482	1.4e-08	SFMBT1	No	29.8575
Caudate R2*	rs114383434	6	29554829	T	C	0.952195	0.096515	0.016063	3.4e-09	GABBR1	Same locus	36.1024
Caudate R2*	rs75580845	6	25578433	T	C	0.907871	0.122963	0.011985	2e-25	LRRC16A	Same locus	105.262
Caudate R2*	rs2978098	8	101676675	A	C	0.535697	-0.04482	0.006885	5.8e-11	SNX31	Same locus	42.3775
Caudate R2*	rs11040458	11	49677109	G	A	0.29838	-0.03904	0.007532	7.2e-09	NA	No	26.8658
Caudate R2*	rs2046814	4	185704176	G	T	0.426624	0.041229	0.006912	3.9e-08	ACSL1	No	35.5794
Caudate R2*	rs1134634	4	15603069	G	C	0.414913	0.044845	0.006944	1.6e-10	CC2D2A	Same SNP	41.707
Caudate R2*	rs10685744	15	45378095	G	GTAAA	0.927218	-0.0856	0.013175	5.3e-11	DUOX2	No	42.213
Caudate R2*	rs555694363	19	1860472	G	T	0.998042	0.514266	0.089915	1.9e-08	KLF16	No	32.7123
Caudate R2*	rs11196758	10	116237760	C	T	0.8655	0.075253	0.009978	4e-14	ABLIM1	No	56.8801
Caudate R2*	rs201081507	4	102681041	A	G	0.944629	0.161009	0.016239	2.7e-24	BANK1	Same locus	98.3064
Caudate R2*	rs13266950	8	23394940	C	T	0.844101	-0.08679	0.009526	1.2e-19	SLC25A37	Same locus	83.0077
Caudate R2*	rs11844429	14	97175236	A	T	0.969991	-0.12758	0.024589	4.5e-08	VRK1	No	26.9205
Caudate R2*	rs13214703	6	27941387	T	C	0.909512	0.083459	0.011908	3e-13	OR2B6	No	49.1212
Caudate R2*	rs13191659	6	27001055	C	G	0.913052	0.106264	0.012341	1.1e-19	HIST1H2BJ	Same locus	74.1432
Caudate R2*	12:113724222_T_TTGGGCCGCGAGGGTGAGCGGGTTAACACGCAGAGTGGGCCGCGAGGGTGAGCGGGTTAACATGCAGAGTGGGCCGCGAGGGTGAGCGGGTTAACACGCAGAG	12	113724222	T	TTGGGCCGCGAGGGTGAGCGGGTTAACACGCAGAGTGGGCCGCGAGGGTGAGCGGGTTAACATGCAGAGTGGGCCGCGAGGGTGAGCGGGTTAACACGCAGAG	0.942907	0.104277	0.015077	1.5e-13	TPCN1	No	47.8352
Caudate R2*	rs754729000	17	18078394	C	CTT	0.818378	0.055694	0.009099	3.4e-10	MYO15A	No	37.4653
Caudate R2*	rs34745873	4	87882815	A	C	0.811756	0.053583	0.008867	1e-09	AFF1	No	36.5175
Caudate R2*	rs4868145	5	171577689	T	C	0.586849	-0.03844	0.006986	2.2e-08	STK10	No	30.2768
Caudate R2*	rs4428180	3	133466374	A	G	0.850685	0.132574	0.009637	7.3e-46	TF	Same SNP	189.249
Caudate R2*	rs57113693	1	180952294	C	T	0.399036	0.055475	0.006994	2.2e-16	STX6	No	62.9134
Caudate R2*	rs1231641	17	42904720	A	C	0.420767	-0.04329	0.006915	2.7e-12	GJC1	No	39.1914
Caudate R2*	rs7979705	12	51484646	C	T	0.797275	-0.08734	0.008484	3.6e-26	TFCP2	No	105.98
Caudate R2*	rs11048473	12	26493814	C	T	0.728051	0.044472	0.007685	5.3e-10	ITPR2	No	33.4877
Caudate R2*	7:72282717_GT_G	7	72282717	GT	G	0.769921	0.050361	0.008197	1.4e-09	POM121	No	37.7467
Caudate R2*	rs333957	1	110434791	C	G	0.578371	-0.04704	0.007074	7.5e-12	CSF1	No	44.2186
Caudate R2*	rs10430577	10	18226707	C	T	0.758817	0.227362	0.008101	5.7e-176	SLC39A12	Same locus	787.696
Caudate R2*	rs13396535	2	145223872	T	C	0.853964	-0.05262	0.009755	1.5e-08	ZEB2	No	29.0969
Caudate R2*	rs665268	17	40722029	A	G	0.717498	0.120128	0.007582	4.5e-55	MLX	Same locus	251.027
Caudate R2*	rs13107325	4	103188709	C	T	0.929611	0.24873	0.013384	3.9e-79	SLC39A8	Same SNP	345.37
Caudate R2*	rs434626	16	79606520	C	T	0.611741	0.049794	0.00711	2.3e-13	MAF	No	49.0473
Caudate R2*	rs3851179	11	85868640	T	C	0.370272	0.056364	0.007064	1.6e-14	EED	No	63.6652
Caudate R2*	rs72975404	6	125513819	A	G	0.970612	-0.11426	0.020509	1.5e-08	TPD52L1	No	31.0384
Caudate R2*	rs75988962	17	73824786	C	T	0.883615	0.062675	0.010663	2.2e-08	UNC13D	No	34.5486
Caudate R2*	rs267738	1	150940625	T	G	0.779656	-0.05879	0.008288	1.2e-13	CERS2	No	50.3162
Hippocampus QSM	rs7685520	4	38689031	T	C	0.610595	-0.0465428	0.00713109	1e-10	KLF3	No	42.5984
Hippocampus QSM	rs1693551	8	101675584	T	C	0.535001	0.039761	0.00692038	3.9e-09	SNX31	No	33.0107
Hippocampus QSM	rs855791	22	37462936	A	G	0.43787	-0.0407478	0.00699664	3.6e-09	TMPRSS6	No	33.9179
Hippocampus QSM	rs10430577	10	18226707	C	T	0.758945	-0.0694558	0.00819943	4.2e-17	SLC39A12	No	71.7546
Hippocampus QSM	rs4428180	3	133466374	A	G	0.850789	-0.106497	0.009723	1.3e-28	TF	Same locus	119.97
Hippocampus QSM	rs13214703	6	27941387	T	C	0.909597	-0.0745616	0.012004	3.8e-10	OR2B6	No	38.5814
Hippocampus QSM	rs465423	9	19210177	A	G	0.0852838	-0.0914111	0.0125729	1.4e-13	DENND4C	No	52.86
Hippocampus QSM	rs7979705	12	51484646	C	T	0.797538	0.0567392	0.00855772	3.3e-11	TFCP2	No	43.9592
Hippocampus QSM	rs13289402	9	32472364	C	A	0.302984	0.0497136	0.0075522	4e-11	DDX58	No	43.3315
Hippocampus QSM	rs10736716	11	61765133	C	G	0.367426	-0.0761586	0.00718864	3.7e-26	near FTH1	Same SNP	112.239
Hippocampus QSM	rs9913385	17	73810674	C	A	0.832792	-0.0726888	0.00924721	3.3e-15	UNK	No	61.7893
Hippocampus QSM	rs1209384	1	43765089	A	G	0.387359	0.0455133	0.00708135	1.9e-10	TIE1	No	41.309
Hippocampus QSM	rs13135092	4	103198082	A	G	0.921261	-0.0732052	0.0128881	1.3e-08	SLC39A8	No	32.2631
Hippocampus QSM	rs74732746	17	43008446	C	T	0.952145	-0.130378	0.0160983	1.2e-15	KIF18B	Same locus	65.5917
Hippocampus QSM	rs78912080	6	25616453	A	G	0.922807	-0.111889	0.0132453	2.7e-17	LRRC16A	No	71.3594
Hippocampus QSM	rs11213251	11	109950572	T	C	0.77994	0.0474323	0.00834147	9e-09	ZC3H12C	No	32.3343
Hippocampus QSM	rs13194491	6	27037080	C	T	0.910658	-0.0822648	0.0120903	5e-12	HIST1H2BJ	No	46.2971
Hippocampus QSM	rs368290976	7	74324606	C	T	0.880102	-0.0656364	0.0119261	4.4e-08	GATSL1	No	30.2895
Hippocampus QSM	rs117292219	17	40451137	G	T	0.9087	-0.0817499	0.0121862	2.6e-11	STAT5A	No	45.0026
Hippocampus QSM	rs1134634	4	15603069	G	C	0.415322	-0.0642233	0.00701047	4.9e-20	CC2D2A	No	83.9249
Hippocampus QSM	rs115740542	6	26123502	T	C	0.92604	-0.142888	0.0133096	3.6e-27	HIST1H2BC	Same SNP	115.255
Hippocampus R2*	rs9367218	6	45088179	G	A	0.54998	-0.0445295	0.00722376	6.3e-10	SUPT3H	No	37.9987
Hippocampus R2*	rs1802074	7	37947103	C	T	0.79183	-0.0512761	0.00862089	3.3e-09	EPDR1	No	35.3774
Hippocampus R2*	rs174541	11	61565908	T	C	0.637148	-0.0424565	0.00726615	6.9e-09	FADS2	No	34.1413
Hippocampus R2*	rs143849329	7	934696	C	T	0.969712	0.115412	0.0209239	4e-08	SUN1	No	30.424
Pallidum QSM	rs190723897	19	35727978	C	T	0.987344	-0.232364	0.0314525	4e-15	FAM187B	No	54.5792
Pallidum QSM	3:101535115_CT_C	3	101535115	CT	C	0.753327	-0.050602	0.00822456	1.1e-10	NXPE3	No	37.8538
Pallidum QSM	rs145590108	16	89641624	G	T	0.924392	0.0800447	0.0131727	4.2e-09	CPNE7	No	36.9246
Pallidum QSM	rs148343043	13	73628680	G	GTGTA	0.427742	0.0455155	0.00703385	1.6e-11	KLF5	No	41.8728
Pallidum QSM	rs41286192	6	133118216	A	G	0.972348	-0.108469	0.0212877	4.5e-08	SLC18B1	No	25.9629
Pallidum QSM	rs34202906	1	220086067	T	TC	0.59088	0.0374757	0.00707014	2.1e-08	SLC30A10	No	28.0959
Pallidum QSM	rs11516732	10	61405043	T	A	0.833104	0.0457737	0.00929921	2.2e-08	SLC16A9	No	24.2292
Pallidum QSM	rs76121987	9	109063388	G	A	0.927487	-0.0931717	0.0133601	1.5e-12	NA	No	48.635
Pallidum QSM	rs419068	3	195782176	C	T	0.687589	-0.0797898	0.00744262	2.5e-29	TFRC	Same locus	114.933
Pallidum QSM	rs75877836	4	104313246	T	C	0.991989	-0.324217	0.0448135	2.2e-12	NA	No	52.3424
Pallidum QSM	rs764057199	2	191690705	CTTCT	C	0.727247	-0.0454424	0.00775147	6.7e-09	GLS	No	34.368
Pallidum QSM	rs139431314	10	19011711	T	A	0.991576	0.197345	0.0388258	5.6e-09	ARL5B	No	25.8352
Pallidum QSM	rs35229997	17	66029590	T	G	0.792632	-0.0578577	0.00852117	1.6e-12	KPNA2	No	46.1024
Pallidum QSM	rs1044506	6	32172065	T	G	0.148031	0.0951274	0.0096957	3.2e-25	NOTCH4	Same locus	96.2616
Pallidum QSM	rs71269978	8	75090667	T	TA	0.184094	-0.0664534	0.00928727	1e-12	JPH1	No	51.1986
Pallidum QSM	rs34406062	4	103698324	C	A	0.963639	-0.160659	0.01833	5.4e-18	MANBA	Same locus	76.8219
Pallidum QSM	rs73978810	2	189918758	T	C	0.975854	-0.390496	0.0222037	3.1e-75	COL5A2	Same locus	309.302
Pallidum QSM	rs552360583	2	187577173	A	G	0.998267	-0.452787	0.0875306	3e-08	FAM171B	No	26.7589
Pallidum QSM	rs10430577	10	18226707	C	T	0.758945	-0.153629	0.00819227	1.7e-85	SLC39A12	Same locus	351.672
Pallidum QSM	rs13241755	7	156030259	T	C	0.419489	-0.0396262	0.00707848	4.5e-09	NA	No	31.339
Pallidum QSM	rs73163153	22	18167335	T	G	0.791969	0.0521594	0.00855521	1.1e-08	BCL2L13	No	37.171
Pallidum QSM	rs10156241	8	68863901	A	C	0.402659	0.0457697	0.00702815	3e-10	PREX2	No	42.4106
Pallidum QSM	rs12224672	11	47500400	C	T	0.719379	0.0535328	0.00767686	1.7e-14	CELF1	No	48.6265
Pallidum QSM	rs72673171	4	104869717	C	T	0.973956	0.107114	0.0214492	3.4e-08	NA	No	24.9385
Pallidum QSM	rs35650892	3	39510285	G	A	0.440624	0.0789509	0.00710362	4.4e-29	MOBP	Same SNP	123.525
Pallidum QSM	rs72782503	10	17717578	G	A	0.972532	0.225807	0.0211562	1.1e-28	STAM	Same locus	113.92
Pallidum QSM	rs13107325	4	103188709	C	T	0.929777	-0.423369	0.0134354	1.7e-231	SLC39A8	Same SNP	992.972
Pallidum QSM	rs6988165	8	42351176	C	G	0.571051	0.0386134	0.00700636	2.6e-08	SLC20A2	No	30.3732
Pallidum QSM	rs872678	4	15655698	T	C	0.715583	0.0684173	0.00761062	9.1e-21	FBXL5	Same locus	80.815
Pallidum QSM	rs61855791	10	46196474	T	C	0.49451	0.0423485	0.00692604	1e-09	FAM21C	No	37.3857
Pallidum QSM	rs7043232	9	79974399	G	A	0.464267	0.0401119	0.00693388	2.9e-10	VPS13A	No	33.4652
Pallidum QSM	rs773750393	4	23932698	AG	A	0.752035	0.083861	0.00798945	7.6e-27	PPARGC1A	Same SNP	110.176
Pallidum QSM	rs2267161	22	30953295	C	T	0.691718	-0.064088	0.00752617	3e-21	GAL3ST1	No	72.5112
Pallidum QSM	rs9276434	6	32712666	C	T	0.133436	0.0711255	0.0102108	4.9e-13	HLA-DQA2	Same locus	48.5212
Pallidum QSM	Affx-52364935	3	44636278	CAT	C	0.989968	-0.197154	0.0343921	1.2e-08	ZNF660	No	32.862
Pallidum QSM	rs116538790	4	101920593	C	T	0.984242	-0.223395	0.0279461	2e-15	PPP3CA	No	63.9005
Pallidum QSM	rs56269102	2	189116220	T	G	0.980551	-0.170873	0.0265779	1.5e-11	GULP1	No	41.3338
Pallidum QSM	rs7969702	12	51429130	G	T	0.0646353	-0.0758513	0.0140763	1.3e-08	SLC11A2	No	29.0368
Pallidum QSM	rs62052663	16	90153346	G	A	0.914787	-0.0797707	0.012704	8.6e-11	PRDM7	No	39.4281
Pallidum QSM	rs11076830	16	4460049	A	G	0.237411	-0.0601038	0.00811247	1.2e-14	CORO7-PAM16	No	54.8906
Pallidum QSM	rs236660	7	75050086	T	C	0.433078	-0.0396468	0.00725203	8.8e-09	POM121C	No	29.888
Pallidum QSM	rs141296977	6	31666286	C	CAG	0.152721	0.105909	0.00957972	1.5e-31	ABHD16A	Same locus	122.225
Pallidum QSM	rs11220138	11	125455822	C	T	0.932403	-0.0848131	0.0137859	1.4e-10	EI24	No	37.8491
Pallidum QSM	rs2972190	5	72739879	T	C	0.329723	0.0467994	0.00739205	3.2e-12	FOXD1	Same SNP	40.0821
Pallidum QSM	rs10623120	6	31073777	A	ATAT	0.19413	0.0730432	0.00874309	2.5e-18	C6orf15	Same locus	69.7959
Pallidum QSM	rs508537	3	101011537	C	T	0.621576	-0.037281	0.00712384	5.7e-09	IMPG2	No	27.3871
Pallidum QSM	rs747439310	8	101677428	AC	A	0.53531	0.142491	0.00695217	4.3e-99	SNX31	Same locus	420.082
Pallidum QSM	rs555181727	14	75304977	C	CT	0.686095	0.0438567	0.00755907	1.5e-08	YLPM1	No	33.6616
Pallidum QSM	rs117255962	20	3971079	T	G	0.988065	0.363726	0.0318975	2.7e-32	RNF24	Same SNP	130.028
Pallidum QSM	rs11079394	17	43031392	C	A	0.868894	-0.0591572	0.0102299	8.2e-10	C1QL1	No	33.4405
Pallidum QSM	rs201081507	4	102681041	A	G	0.944656	-0.254955	0.0162951	4.4e-58	BANK1	Same locus	244.801
Pallidum QSM	rs11884632	2	190424842	G	C	0.742789	0.1896	0.0079059	1.6e-134	SLC40A1	Same SNP	575.141
Pallidum QSM	rs9320431	6	113448975	T	A	0.449913	-0.043713	0.00695549	2.4e-11	NA	No	39.4972
Pallidum QSM	rs565158587	2	188596673	T	G	0.998224	-0.47201	0.0880915	1e-08	NA	No	28.7101
Pallidum QSM	rs528006741	3	50054261	T	TG	0.403107	0.0519295	0.00756507	1.8e-11	RBM6	No	47.1197
Pallidum QSM	rs199562542	7	74350606	C	CA	0.71598	-0.0372185	0.00786511	4.3e-08	GATSL1	No	22.3928
Pallidum QSM	rs7676928	4	185735054	G	A	0.469257	-0.0358215	0.00687669	1.3e-08	ACSL1	No	27.1349
Pallidum QSM	rs369504728	10	51624002	C	CT	0.369155	0.0712656	0.00911049	5.7e-15	TIMM23	No	61.1894
Pallidum QSM	10:62227742_CT_C	10	62227742	CT	C	0.527018	0.037408	0.00700897	3.9e-08	ANK3	No	28.4853
Pallidum QSM	14:53663383_AC_A	14	53663383	AC	A	0.160656	0.0479287	0.00943676	4.9e-08	DDHD1	No	25.7956
Pallidum QSM	rs12923732	16	80049502	A	G	0.42597	0.0373142	0.00710865	5.2e-09	NA	No	27.5533
Pallidum QSM	rs12786452	11	61767753	C	T	0.690793	-0.0809487	0.00753563	6.5e-33	near FTH1	Same locus	115.393
Pallidum QSM	rs2844745	6	30343703	C	T	0.402698	0.0456525	0.00702016	8.5e-12	RPP21	Same locus	42.2897
Pallidum QSM	rs747801301	2	175360245	TGTAG	T	0.807314	-0.068348	0.00876582	3.6e-15	GPR155	Same SNP	60.7948
Pallidum QSM	rs529049131	10	104879855	C	CA	0.919476	0.0786924	0.0127408	4e-10	NT5C2	No	38.148
Pallidum R2*	rs11886829	2	26220679	T	A	0.394128	-0.0522402	0.00696907	2.9e-15	KIF3C	No	56.1901
Pallidum R2*	rs60385198	7	73018324	T	A	0.844586	0.0509237	0.00944006	7e-09	MLXIPL	No	29.0998
Pallidum R2*	rs13107325	4	103188709	C	T	0.929611	0.337703	0.0133346	2.2e-153	SLC39A8	Same SNP	641.372
Pallidum R2*	rs118012571	17	40419368	G	C	0.907757	0.0652751	0.0120204	3.1e-08	STAT5B	No	29.4888
Pallidum R2*	rs1610215	16	56659525	C	G	0.467216	0.042626	0.00692494	2.5e-10	MT1E	No	37.8893
Pallidum R2*	rs13281991	8	120923574	T	C	0.436417	0.040604	0.00691936	3.7e-10	DEPTOR	No	34.4355
Pallidum R2*	rs5893529	8	101677180	A	AT	0.535283	-0.113589	0.00689888	1.5e-67	SNX31	Same locus	271.091
Pallidum R2*	rs10220422	14	75222337	C	G	0.330301	0.0504501	0.00728931	1.4e-10	YLPM1	No	47.9017
Pallidum R2*	rs747801301	2	175360245	TGTAG	T	0.807574	0.103715	0.00869293	2.9e-35	GPR155	Same locus	142.348
Pallidum R2*	rs764057199	2	191690705	CTTCT	C	0.727417	0.0517061	0.00768069	3e-11	GLS	No	45.3193
Pallidum R2*	rs3134953	6	32109165	G	A	0.147502	-0.0582443	0.00965229	3.7e-11	PRRT1	Same locus	36.4121
Pallidum R2*	rs2819861	6	45424940	A	G	0.359634	0.0367229	0.00723074	2.1e-08	RUNX2	No	25.7934
Pallidum R2*	rs144248203	7	98022364	C	CAT	0.498263	0.0391459	0.00693078	1.2e-09	BAIAP2L1	No	31.9013
Pallidum R2*	rs28413051	4	151001278	G	A	0.786745	0.048262	0.00838352	1.6e-08	DCLK2	No	33.1404
Pallidum R2*	rs41306852	10	98115019	G	A	0.981867	0.144858	0.0254732	4.2e-09	OPALIN	No	32.3384
Pallidum R2*	rs80200859	8	53322322	G	C	0.982004	-0.160154	0.026774	2.9e-10	ST18	No	35.7807
Pallidum R2*	rs11790967	9	130170561	G	A	0.807713	-0.0488227	0.0088862	1.6e-08	SLC2A8	Same SNP	30.1864
Pallidum R2*	rs34089598	4	38677227	A	C	0.567805	0.0537323	0.00691557	3.7e-14	KLF3	No	60.3691
Pallidum R2*	rs1424839	14	53797773	C	G	0.53186	0.0506201	0.00687811	3.7e-15	NA	No	54.1636
Pallidum R2*	rs419068	3	195782176	C	T	0.687852	0.0614377	0.00737757	2.4e-17	TFRC	Same locus	69.3495
Pallidum R2*	rs376938854	3	49813939	G	A	0.834547	0.0510416	0.00932592	4.6e-09	IP6K1	No	29.9547
Pallidum R2*	rs4428180	3	133466374	A	G	0.850685	0.141315	0.00963335	1.3e-54	TF	Same SNP	215.19
Pallidum R2*	rs11516732	10	61405043	T	A	0.833261	-0.0465484	0.009199	2.9e-08	SLC16A9	No	25.6052
Pallidum R2*	rs79626005	17	19210026	G	A	0.926676	0.0978508	0.0131892	2.6e-13	EPN2	No	55.0417
Pallidum R2*	rs10865972	3	52491447	C	A	0.0610248	0.0799808	0.014241	3.6e-09	NISCH	No	31.5421
Pallidum R2*	rs117255962	20	3971079	T	G	0.988094	-0.271433	0.0316733	4.1e-20	RNF24	Same SNP	73.441
Pallidum R2*	rs10736716	11	61765133	C	G	0.367568	0.114606	0.00712673	2.6e-64	near FTH1	Same locus	258.603
Pallidum R2*	rs7979705	12	51484646	C	T	0.797275	-0.0742772	0.00848872	9.5e-21	TFCP2	No	76.5644
Pallidum R2*	rs62335898	4	159161483	A	T	0.986486	-0.167784	0.0295314	1.8e-09	TMEM144	No	32.28
Pallidum R2*	rs62390403	6	29898704	C	A	0.925912	-0.0738654	0.0133416	4.7e-09	HLA-A	No	30.6525
Pallidum R2*	rs75877836	4	104313246	T	C	0.991966	0.276539	0.0444601	1.2e-09	NA	No	38.6876
Pallidum R2*	rs111297698	3	101163056	G	C	0.619508	-0.0454433	0.00715945	1.1e-12	SENP7	No	40.2884
Pallidum R2*	6:30443759_TAAAA_T	6	30443759	TAAAA	T	0.340513	-0.0418182	0.00736303	7.6e-10	HLA-E	No	32.2565
Pallidum R2*	rs77244967	6	25536591	A	C	0.868698	0.0698092	0.0101583	7.8e-13	LRRC16A	Same locus	47.2262
Pallidum R2*	rs4720835	7	1574777	G	A	0.475376	0.0414014	0.0068728	1.3e-09	MAFK	No	36.288
Pallidum R2*	rs147031486	2	190320554	A	AG	0.962731	0.31131	0.017993	2e-72	WDR75	Same locus	299.35
Pallidum R2*	rs2267161	22	30953295	C	T	0.691657	0.0550287	0.00746074	2.3e-15	GAL3ST1	No	54.402
Pallidum R2*	rs55690587	2	48223015	G	A	0.855914	0.0558627	0.00970188	5.5e-09	FBXO11	No	33.1537
Pallidum R2*	rs754587152	10	49839270	TTG	T	0.489332	0.0398067	0.00683706	3.9e-10	ARHGAP22	No	33.898
Pallidum R2*	rs7107291	11	48335505	C	T	0.856166	-0.0573148	0.00977238	1.5e-10	OR4S1	No	34.398
Pallidum R2*	rs1134634	4	15603069	G	C	0.414913	0.0670622	0.00691904	5.4e-25	CC2D2A	Same SNP	93.9429
Pallidum R2*	rs10156241	8	68863901	A	C	0.402736	-0.0435582	0.00697251	1.9e-09	PREX2	No	39.0267
Pallidum R2*	rs6751553	2	120113520	A	G	0.68082	-0.0525998	0.00729247	4.4e-13	C2orf76	No	52.0258
Pallidum R2*	rs10430577	10	18226707	C	T	0.758817	0.202064	0.00810461	3.1e-146	SLC39A12	Same SNP	621.604
Pallidum R2*	rs6942424	7	91538577	C	T	0.400172	0.0415024	0.00702748	5.2e-09	MTERF	No	34.8776
Pallidum R2*	rs1046080	6	31595882	C	A	0.28143	-0.0559419	0.007624	1.4e-15	PRRC2A	Same locus	53.8404
Pallidum R2*	rs773750393	4	23932698	AG	A	0.752254	-0.0757194	0.00794267	7.1e-23	PPARGC1A	No	90.8827
Pallidum R2*	rs13126272	4	185731940	G	T	0.672554	0.0491149	0.00735601	1.7e-12	ACSL1	Same locus	44.5802
Pallidum R2*	rs11039283	11	47563354	G	A	0.719416	-0.0654857	0.00760597	6.9e-21	CELF1	No	74.1282
Pallidum R2*	rs9916193	17	18057215	C	G	0.799666	0.0563503	0.00856217	9.5e-13	MYO15A	No	43.3136
Pallidum R2*	rs56407236	16	90170095	G	A	0.930938	0.0761724	0.0135733	2.3e-10	PRDM7	No	31.4938
Pallidum R2*	rs2072860	22	37470604	G	A	0.463095	0.0467894	0.00691498	5.7e-11	TMPRSS6	No	45.7839
Pallidum R2*	rs201081507	4	102681041	A	G	0.944629	0.20905	0.0161799	8.1e-39	BANK1	Same locus	166.935
Pallidum R2*	rs116538790	4	101920593	C	T	0.984236	0.161162	0.027759	1.8e-08	PPP3CA	No	33.7068
Pallidum R2*	rs138982058	3	39510777	A	ATG	0.489922	-0.0509788	0.00684353	3.6e-13	MOBP	No	55.4905
Pallidum R2*	rs554265256	9	125782330	T	C	0.993061	0.264322	0.0461385	2e-09	RABGAP1	No	32.8201
Pallidum R2*	rs236607	7	75071121	C	T	0.440101	0.0454405	0.00700967	1.3e-10	POM121C	No	42.0234
Pallidum R2*	rs1800562	6	26093141	G	A	0.922955	0.12158	0.0128961	1.4e-21	HFE	Same SNP	88.8807
Pallidum R2*	rs75089243	9	108901758	A	G	0.95337	0.0851599	0.0162631	4.1e-08	NA	No	27.4198
Pallidum R2*	6:27141207_CTTTTTTTTTTTTTTTTT_C	6	27141207	CTTTTTTTTTTTTTTTTT	C	0.169317	-0.0576896	0.0102643	1.1e-09	HIST1H2BK	Same SNP	31.589
Pallidum R2*	4:159710456_AGT_A	4	159710456	AGT	A	0.658932	0.0416811	0.00733932	2.2e-08	FNIP2	No	32.2527
Pallidum R2*	rs66496607	17	73877459	C	T	0.858757	0.0533677	0.00982315	5.9e-09	TRIM65	No	29.5159
Pallidum R2*	rs1265052	6	31080471	T	C	0.477541	-0.0486411	0.00681847	4.8e-15	C6orf15	Same locus	50.8901
Pallidum R2*	rs145667214	12	21465080	A	G	0.936713	-0.0783526	0.014084	2.3e-08	SLCO1A2	No	30.9496
Pallidum R2*	rs3784711	15	68072527	T	C	0.60909	0.0433234	0.00705095	1.5e-10	MAP2K5	No	37.7529
Pallidum R2*	rs2289702	15	79237293	C	T	0.895755	-0.066812	0.0112471	9.2e-10	CTSH	No	35.2881
Pallidum R2*	rs11196758	10	116237760	C	T	0.8655	0.0648147	0.00998308	4e-12	ABLIM1	No	42.152
Pallidum R2*	rs148389704	22	50774374	A	G	0.938546	-0.0839165	0.0156719	2.8e-08	PPP6R2	No	28.6716
Pallidum R2*	rs5750781	22	39634434	A	C	0.288715	-0.0383106	0.00759083	1.2e-08	PDGFB	No	25.4718
Pallidum R2*	rs540955148	9	30607415	T	C	0.998181	-0.58324	0.0998576	2.2e-08	NA	No	34.114
Pallidum R2*	rs11191580	10	104906211	T	C	0.921227	-0.101219	0.0126275	5.9e-16	NT5C2	No	64.2524
Pallidum R2*	rs1572993	1	205045087	G	A	0.584212	-0.0403702	0.00691639	4.9e-10	CNTN2	No	34.0693
Pallidum R2*	2:189666936_ATTTGACACTCCTGATTCATCAC_A	2	189666936	ATTTGACACTCCTGATTCATCAC	A	0.983123	0.220739	0.0304883	1.1e-14	DIRC1	Same SNP	52.4194
Pallidum R2*	rs61431557	6	34717578	C	T	0.862447	0.0560657	0.00991523	4e-10	SNRPC	No	31.9734
Pallidum R2*	rs497344	11	125470524	T	C	0.116198	0.0665446	0.0106635	6.7e-11	STT3A	No	38.9427
Pallidum R2*	rs1231641	17	42904720	A	C	0.420767	-0.0367159	0.00693141	3.7e-08	GJC1	No	28.0585
Pallidum R2*	rs35101345	13	50697206	A	AT	0.199009	0.0497972	0.00864522	3e-09	DLEU1	No	33.1786
Pallidum R2*	rs74332078	4	103766720	G	A	0.964895	0.142652	0.0187917	5.4e-14	UBE2D3	No	57.6267
Pallidum R2*	rs190212649	11	49225169	C	T	0.967732	-0.10038	0.0202987	2e-08	FOLH1	No	24.4545
Pallidum R2*	rs2303865	11	44636833	G	A	0.869524	-0.096528	0.0101625	3.6e-23	CD82	Same SNP	90.2206
Pallidum R2*	rs369504728	10	51624002	C	CT	0.369151	-0.0546087	0.00900741	9.2e-10	TIMM23	No	36.7556
Pallidum R2*	rs333957	1	110434791	C	G	0.578371	-0.0458172	0.00707321	2e-10	CSF1	No	41.9589
Pallidum R2*	rs72782503	10	17717578	G	A	0.972551	-0.250188	0.0209264	3.6e-35	STAM	Same SNP	142.937
Pallidum R2*	rs77611801	12	113737942	C	G	0.944476	0.0878581	0.0158034	7.6e-09	SLC8B1	No	30.9074
Pallidum R2*	rs41271951	1	150737220	A	G	0.915612	-0.0718783	0.0122446	5.5e-11	CTSS	No	34.4593
Pallidum R2*	rs1125721	15	68606656	G	A	0.581364	0.0338888	0.00698393	2.6e-08	ITGA11	No	23.5458
Pallidum R2*	rs868106	2	172378818	A	G	0.462958	-0.0536569	0.00684489	2.1e-16	CYBRD1	No	61.4495
Pallidum R2*	rs465423	9	19210177	A	G	0.085115	0.083965	0.0124996	5.4e-12	DENND4C	No	45.1237
Pallidum R2*	rs146842632	1	151352026	C	T	0.931541	-0.081905	0.014434	1.1e-09	SELENBP1	No	32.1994
Putamen QSM	rs267738	1	150940625	T	G	0.779532	0.0569265	0.00778531	2.9e-15	CERS2	No	53.4659
Putamen QSM	rs554265256	9	125782330	T	C	0.993079	-0.257534	0.0434909	3.6e-11	RABGAP1	No	35.0649
Putamen QSM	rs35991556	15	85559615	A	AT	0.521927	0.0374145	0.00652345	5.6e-09	PDE8A	No	32.8946
Putamen QSM	rs13100714	3	53074824	T	G	0.899181	0.0747912	0.0107362	5e-13	SFMBT1	No	48.5288
Putamen QSM	rs72902492	11	45945969	C	T	0.794729	-0.0396063	0.00796599	4.2e-08	GYLTL1B	No	24.72
Putamen QSM	rs72782503	10	17717578	G	A	0.972532	0.174532	0.0197483	1.4e-22	STAM	Same locus	78.1071
Putamen QSM	5:140952334_CA_C	5	140952334	CA	C	0.406859	0.0363227	0.00662123	7.5e-09	DIAPH1	No	30.0939
Putamen QSM	rs2289702	15	79237293	C	T	0.895817	0.0861263	0.0105784	3.5e-16	CTSH	No	66.2875
Putamen QSM	rs13214703	6	27941387	T	C	0.909597	-0.120598	0.0112084	4.8e-29	OR2B6	No	115.769
Putamen QSM	rs10206543	2	190377370	G	A	0.398809	0.0612294	0.00659398	4.6e-23	WDR75	Same SNP	86.2233
Putamen QSM	rs201910745	15	78732712	C	CT	0.548825	0.0390852	0.0065289	2.8e-09	IREB2	No	35.8381
Putamen QSM	rs7187527	16	57319143	C	A	0.691289	0.0705597	0.00701481	7.8e-26	PLLP	Same locus	101.177
Putamen QSM	rs742575	6	4608536	C	T	0.709238	-0.0368379	0.00717929	3.4e-08	CDYL	No	26.3285
Putamen QSM	rs13675	10	93043858	T	C	0.785383	-0.0479003	0.00788274	3.2e-08	PCGF5	No	36.9251
Putamen QSM	rs508692	6	125477787	G	T	0.68341	0.0453625	0.00692703	3.3e-11	TPD52L1	No	42.8844
Putamen QSM	rs11450185	4	120034472	C	CT	0.318271	-0.0409829	0.00700002	3.7e-09	MYOZ2	No	34.2773
Putamen QSM	rs34958987	17	7166932	T	TG	0.392553	-0.041477	0.00659572	5.1e-11	CLDN7	No	39.5449
Putamen QSM	rs184771565	6	28978994	T	C	0.991434	-0.37694	0.0603714	9.5e-12	ZNF311	Same locus	38.9836
Putamen QSM	rs855791	22	37462936	A	G	0.43787	-0.0755583	0.00655265	2.7e-34	TMPRSS6	Same locus	132.963
Putamen QSM	rs147425490	11	63668894	G	GGTGTGTGTGTGTGT	0.491979	0.0361933	0.00663762	4.7e-08	MARK2	No	29.7325
Putamen QSM	rs533387140	17	40045777	C	CAAAAAAAAAAAAA	0.0364562	0.129738	0.0173552	1.1e-14	ACLY	No	55.8824
Putamen QSM	rs35348663	7	72991593	G	C	0.708186	-0.0941338	0.0071427	6.1e-42	TBL2	Same SNP	173.687
Putamen QSM	rs72826361	6	25075717	G	C	0.907966	-0.0723258	0.0111793	3.4e-11	FAM65B	Same locus	41.856
Putamen QSM	rs333957	1	110434791	C	G	0.578735	0.0661484	0.00664949	2e-25	CSF1	Same locus	98.9605
Putamen QSM	rs75580845	6	25578433	T	C	0.907803	-0.169395	0.0112797	5.4e-51	LRRC16A	Same locus	225.531
Putamen QSM	rs7979705	12	51484646	C	T	0.797538	0.11615	0.00797913	5.9e-50	TFCP2	Same locus	211.898
Putamen QSM	rs1800562	6	26093141	G	A	0.922988	-0.250862	0.0121341	2.2e-98	HFE	Same SNP	427.42
Putamen QSM	rs10842717	12	26507016	G	A	0.625216	0.0513734	0.00664411	8e-15	ITPR2	Same SNP	59.7865
Putamen QSM	rs2136695	17	57842765	C	T	0.156442	0.0933937	0.00884267	1.1e-26	VMP1	Same locus	111.55
Putamen QSM	rs10891050	11	109940267	G	A	0.781733	0.0607177	0.00778151	1.5e-15	ZC3H12C	Same SNP	60.884
Putamen QSM	rs117124984	17	44051588	C	G	0.784771	-0.0940371	0.00784777	2.2e-35	MAPT	Same locus	143.584
Putamen QSM	rs113186018	17	41422469	G	A	0.945867	-0.0842229	0.0141524	1.5e-10	TMEM106A	No	35.4161
Putamen QSM	rs3851294	1	205130413	A	G	0.0919564	0.07724	0.0111392	4.6e-13	DSTYK	Same SNP	48.0813
Putamen QSM	rs34457487	3	39510305	G	A	0.447961	-0.0547099	0.00660844	2.3e-17	MOBP	Same locus	68.5384
Putamen QSM	rs62052678	16	90165964	A	G	0.929594	-0.0934588	0.0129562	1.7e-14	PRDM7	No	52.0337
Putamen QSM	rs12498103	3	195840318	C	T	0.479515	0.0374051	0.00648312	7.2e-10	TFRC	No	33.2884
Putamen QSM	rs34154744	9	101798218	C	A	0.860125	0.0530792	0.00930775	3e-10	COL15A1	No	32.5207
Putamen QSM	rs570263	6	31847196	T	C	0.368355	0.0412931	0.00665643	4.9e-10	EHMT2	No	38.4833
Putamen QSM	rs200299914	12	113646957	A	AAACTCCTGACCTCCCGTG	0.933051	-0.108341	0.0129478	7.9e-18	IQCD	Same locus	70.0154
Putamen QSM	rs13052146	21	16827045	C	T	0.7052	-0.0560486	0.00710165	4.3e-16	NA	Same locus	62.2889
Putamen QSM	rs72744924	15	56876088	A	G	0.911994	0.0740719	0.0114927	1.6e-11	ZNF280D	Same locus	41.5396
Putamen QSM	rs34979126	6	28449380	G	A	0.910881	-0.113058	0.0113168	2.2e-25	GPX6	Same locus	99.8057
Putamen QSM	rs1967210	11	48096692	G	T	0.192311	0.0501384	0.0081512	6.5e-11	PTPRJ	No	37.8354
Putamen QSM	17:44568241_CT_C	17	44568241	CT	C	0.777185	-0.0886457	0.0079022	1.7e-31	LRRC37A2	Same locus	125.84
Putamen QSM	rs112818699	7	72367146	A	G	0.857269	-0.0612833	0.00936941	7.7e-11	POM121	No	42.7819
Putamen QSM	rs78369183	3	148991232	A	C	0.952911	0.113329	0.015422	4.9e-12	TM4SF18	No	54.0009
Putamen QSM	rs5818710	16	89414015	T	TA	0.545072	0.0378652	0.0066725	1e-08	ANKRD11	No	32.2035
Putamen QSM	rs13191659	6	27001055	C	G	0.913006	-0.143878	0.0116119	1.9e-37	HIST1H2BJ	Same locus	153.526
Putamen QSM	6:45444128_AT_A	6	45444128	AT	A	0.651727	0.0772305	0.00681012	2.2e-34	RUNX2	Same locus	128.608
Putamen QSM	rs6682833	1	232708430	C	T	0.768588	-0.0471187	0.00789458	8.1e-09	SIPA1L2	No	35.6228
Putamen QSM	rs28407392	8	27117727	C	A	0.587129	-0.0390293	0.00663595	7.5e-09	STMN4	No	34.592
Putamen QSM	rs11196758	10	116237760	C	T	0.865671	-0.0841844	0.00942126	1.5e-19	ABLIM1	Same SNP	79.8445
Putamen QSM	rs471470	11	85831541	C	A	0.34298	-0.0425495	0.00677852	1.5e-10	PICALM	No	39.4021
Putamen QSM	rs145982925	11	30510596	CT	C	0.736276	0.0459934	0.00739667	5.1e-11	MPPED2	No	38.665
Putamen QSM	rs7663520	4	159777764	A	C	0.423226	0.0436562	0.00652884	2.3e-13	FNIP2	No	44.7116
Putamen QSM	rs6445506	3	52528292	T	C	0.0609004	-0.133212	0.0134739	4.6e-26	STAB1	Same locus	97.7462
Putamen QSM	9:96220084_CT_C	9	96220084	CT	C	0.637805	-0.0421363	0.00685211	9.6e-10	FAM120A	No	37.815
Putamen QSM	rs398465	16	79608831	G	C	0.619837	-0.0806736	0.00673497	2.6e-33	MAF	Same SNP	143.48
Putamen QSM	rs79182292	7	20393328	G	A	0.939742	0.0940554	0.0136005	2.8e-12	ITGB8	No	47.8253
Putamen QSM	rs2406257	7	100329567	G	A	0.195979	-0.0489768	0.00867374	5.9e-10	EPO	No	31.8836
Putamen QSM	rs1231641	17	42904720	A	C	0.420979	0.0392206	0.00648046	6.5e-11	GJC1	No	36.6283
Putamen QSM	rs8133137	21	40290503	A	G	0.336342	-0.0573511	0.00683977	2.9e-17	ETS2	Same locus	70.3073
Putamen QSM	rs362538	6	29510630	G	C	0.903086	-0.0813716	0.0108997	5.4e-16	UBD	Same locus	55.7335
Putamen QSM	rs4245516	6	122013954	T	C	0.522614	-0.0362861	0.00647973	3e-08	NA	No	31.3593
Putamen QSM	rs13137387	4	185680566	G	A	0.644855	-0.0380553	0.00671898	3.6e-08	ACSL1	No	32.0792
Putamen QSM	rs2231142	4	89052323	G	T	0.88499	-0.0787017	0.0100603	2.2e-14	ABCG2	Same locus	61.1993
Putamen QSM	rs4963445	11	61775080	T	C	0.733531	-0.048419	0.00733554	4.5e-11	near FTH1	No	43.568
Putamen QSM	rs62560774	9	22028406	C	A	0.683345	0.0458078	0.00694337	2.2e-11	CDKN2B	No	43.5249
Putamen QSM	rs34722008	4	38659594	G	A	0.639909	-0.0662276	0.00673332	1.2e-22	AC021860.1	Same locus	96.743
Putamen QSM	rs1727	10	91066769	C	A	0.273112	0.0399599	0.00722728	2.5e-10	LIPA	No	30.5703
Putamen QSM	rs465423	9	19210177	A	G	0.0852838	-0.150867	0.0117519	4.1e-38	DENND4C	Same SNP	164.806
Putamen QSM	rs10430577	10	18226707	C	T	0.758945	-0.175533	0.00764707	1.2e-121	SLC39A12	Same locus	526.899
Putamen QSM	rs13050688	21	40867898	A	C	0.835742	0.049972	0.0090676	2.1e-08	SH3BGR	No	30.3717
Putamen QSM	rs17698981	8	23396101	C	A	0.831449	0.113639	0.00866216	5.2e-41	SLC25A37	Same locus	172.109
Putamen QSM	rs9368624	6	30135977	G	A	0.830779	0.0461784	0.00861611	9.4e-10	TRIM15	No	28.7247
Putamen QSM	rs6892256	5	126546211	G	T	0.443959	-0.0352334	0.00659775	2.4e-08	MEGF10	No	28.5179
Putamen QSM	rs59854182	15	57377536	G	A	0.93019	0.0993664	0.0127092	3.4e-16	TCF12	Same locus	61.1284
Putamen QSM	rs2523591	6	31326960	G	A	0.607655	0.0511448	0.00662115	2e-16	HLA-B	Same locus	59.6673
Putamen QSM	rs11189131	10	99085835	G	A	0.627697	0.0423157	0.00668203	1.9e-10	FRAT1	No	40.1039
Putamen QSM	rs55753703	4	53852907	C	A	0.977745	0.114351	0.0218902	2.5e-08	SCFD2	No	27.2886
Putamen QSM	rs35683430	7	1561224	C	G	0.480957	-0.0587333	0.00644283	8e-21	MAFK	Same locus	83.1028
Putamen QSM	rs915664	6	30794617	T	C	0.706915	0.0439209	0.00704901	1.7e-09	DDR1	Same locus	38.8227
Putamen QSM	rs4950743	1	201887457	C	T	0.317257	0.0422903	0.00694651	1.5e-09	LMOD1	No	37.0637
Putamen QSM	rs351419	1	212447665	C	T	0.610826	-0.0377602	0.00660348	1.1e-08	PPP2R5A	No	32.6981
Putamen QSM	rs72781699	2	24277709	G	A	0.802438	-0.050792	0.00806789	7.1e-11	MFSD2B	No	39.6343
Putamen QSM	rs6751553	2	120113520	A	G	0.680929	0.0713447	0.0068899	4.1e-28	C2orf76	Same SNP	107.225
Putamen QSM	rs748802	9	35909518	G	A	0.667545	-0.0482668	0.00695738	1.1e-12	HRCT1	No	48.1289
Putamen QSM	rs189049	17	42197213	A	C	0.296973	0.0435859	0.00702341	2.8e-10	HDAC5	Same locus	38.512
Putamen QSM	rs2077498	11	128555379	T	C	0.130423	-0.0545765	0.00964016	4e-09	FLI1	No	32.0511
Putamen QSM	rs201885943	11	48810407	A	T	0.853084	-0.0504665	0.00950261	3.9e-08	NA	No	28.2046
Putamen QSM	rs2302469	4	15688604	G	C	0.864874	0.0522607	0.00944892	2.4e-09	FAM200B	No	30.5905
Putamen QSM	rs9375999	6	134324910	G	A	0.806154	0.0462896	0.00818677	4.3e-08	SLC2A12	No	31.9699
Putamen QSM	rs140311266	17	73820601	A	ATG	0.872391	-0.0769506	0.0096498	3e-15	UNK	Same locus	63.5898
Putamen QSM	rs4428180	3	133466374	A	G	0.850789	-0.156106	0.00906788	7e-71	TF	Same SNP	296.366
Putamen QSM	rs55930887	17	43548321	T	C	0.818236	-0.0839175	0.00829739	4.3e-26	PLEKHM1	Same locus	102.287
Putamen QSM	11:47452025_AC_A	11	47452025	AC	A	0.665037	0.0385088	0.00681677	9.3e-10	PSMC3	No	31.9126
Putamen QSM	rs646123	17	40720632	G	A	0.717788	-0.145645	0.00710272	1e-95	MLX	Same locus	420.477
Putamen QSM	rs11297	12	133639659	G	A	0.896586	0.0724077	0.0132168	2.4e-08	ZNF84	No	30.0135
Putamen R2*	rs6697367	1	35253844	C	T	0.650338	0.038249	0.007011	2.9e-08	SMIM12	No	29.7632
Putamen R2*	rs742396	22	38452254	C	G	0.375504	0.037943	0.006959	5.8e-09	PICK1	No	29.7283
Putamen R2*	rs6751553	2	120113520	A	G	0.68082	-0.07513	0.007169	6.6e-29	C2orf76	Same SNP	109.827
Putamen R2*	rs72731297	9	34272085	T	C	0.85444	-0.05563	0.00954	5.5e-09	KIF24	No	34.0033
Putamen R2*	rs62126783	19	17596144	G	A	0.46829	-0.03516	0.006767	1.8e-08	SLC27A1	No	26.9964
Putamen R2*	rs72826361	6	25075717	G	C	0.908057	0.072925	0.011639	4e-11	FAM65B	Same locus	39.2574
Putamen R2*	rs10842720	12	26513100	T	C	0.677081	0.053779	0.007194	1e-13	ITPR2	No	55.8836
Putamen R2*	rs9565159	13	75954719	A	T	0.78037	0.042811	0.008145	1.4e-08	TBC1D4	No	27.6267
Putamen R2*	rs10065266	5	171578637	T	C	0.520295	-0.03648	0.006724	2.5e-09	STK10	No	29.4343
Putamen R2*	rs8133137	21	40290503	A	G	0.336204	0.047472	0.00712	9.7e-12	ETS2	No	44.4544
Putamen R2*	rs10685744	15	45378095	G	GTAAA	0.927218	-0.08429	0.012927	1.7e-10	DUOX2	No	42.5164
Putamen R2*	rs7979705	12	51484646	C	T	0.797275	-0.12387	0.008312	1.7e-54	TFCP2	Same SNP	222.086
Putamen R2*	rs1491934	12	40596166	A	T	0.086082	0.092132	0.012327	1.5e-14	LRRK2	No	55.8607
Putamen R2*	rs10753232	1	180950126	C	T	0.595387	-0.03665	0.006806	1.5e-08	STX6	No	28.9977
Putamen R2*	rs4428180	3	133466374	A	G	0.850685	0.18812	0.009442	1.9e-97	TF	Same SNP	396.956
Putamen R2*	rs4763	17	43471489	G	A	0.818575	0.070487	0.008686	2e-17	ARHGAP27	Same locus	65.8534
Putamen R2*	rs434626	16	79606520	C	T	0.611741	0.066877	0.006976	2.2e-23	MAF	Same locus	91.9053
Putamen R2*	rs1727	10	91066769	C	A	0.27297	-0.04138	0.007522	4.2e-09	LIPA	No	30.2632
Putamen R2*	rs12612947	2	175288009	A	T	0.828211	0.048217	0.008904	1.8e-09	SCRN3	No	29.3245
Putamen R2*	rs34537674	14	53797850	G	GA	0.528195	0.044745	0.006786	7.7e-12	NA	No	43.4772
Putamen R2*	rs1178323	7	18237168	G	C	0.968376	-0.1067	0.019281	1.1e-09	HDAC9	No	30.6246
Putamen R2*	rs1231641	17	42904720	A	C	0.420767	-0.04717	0.006763	1.3e-14	GJC1	No	48.6467
Putamen R2*	rs375696995	11	48666449	C	T	0.8714	0.056123	0.01	5.6e-09	NA	No	31.4979
Putamen R2*	rs112408350	11	50267336	C	A	0.883838	0.058863	0.010544	1e-08	NA	No	31.1655
Putamen R2*	rs72793980	2	24428859	T	C	0.684791	0.039974	0.007204	1.2e-08	ITSN2	No	30.7899
Putamen R2*	rs72992015	1	150842696	C	T	0.790885	-0.0693	0.008291	1.8e-19	ARNT	No	69.8639
Putamen R2*	rs6784615	3	52506426	C	T	0.061023	0.138437	0.013948	1.7e-25	NISCH	Same locus	98.51
Putamen R2*	rs465423	9	19210177	A	G	0.085115	0.156364	0.012249	7.6e-37	DENND4C	Same SNP	162.957
Putamen R2*	rs34979126	6	28449380	G	A	0.910816	0.095306	0.011779	1.8e-18	GPX6	Same locus	65.4672
Putamen R2*	rs145982925	11	30510596	CT	C	0.736215	-0.04609	0.007698	7.6e-09	MPPED2	No	35.8474
Putamen R2*	rs1134634	4	15603069	G	C	0.414913	0.049603	0.006811	5.5e-13	CC2D2A	Same SNP	53.0389
Putamen R2*	rs10206543	2	190377370	G	A	0.398539	-0.08134	0.006864	2.2e-36	WDR75	Same SNP	140.428
Putamen R2*	5:140952334_CA_C	5	140952334	CA	C	0.406617	-0.0353	0.006896	3.4e-08	DIAPH1	No	26.2032
Putamen R2*	rs7187527	16	57319143	C	A	0.69131	-0.05998	0.007301	6.5e-19	PLLP	Same locus	67.4914
Putamen R2*	rs192095068	8	23404129	G	A	0.828016	-0.09233	0.009072	5.6e-26	SLC25A37	Same locus	103.581
Putamen R2*	rs72782503	10	17717578	G	A	0.972551	-0.21124	0.02055	1.1e-27	STAM	Same locus	105.664
Putamen R2*	rs13214703	6	27941387	T	C	0.909512	0.102195	0.011666	6.2e-21	OR2B6	No	76.7389
Putamen R2*	rs2377521	10	49820014	C	T	0.517348	0.035977	0.006732	4.6e-09	ARHGAP22	No	28.5602
Putamen R2*	rs11246574	11	51457277	G	A	0.884054	0.061093	0.010459	3.1e-09	OR4A5	No	34.1195
Putamen R2*	rs113725144	12	113605672	T	TGGCCCTGGGCA	0.932483	0.113464	0.013458	1.8e-18	DDX54	Same locus	71.0813
Putamen R2*	rs314294	7	100366917	G	A	0.894442	-0.07255	0.011024	4.2e-12	EPHB4	No	43.3108
Putamen R2*	rs2136695	17	57842765	C	T	0.15665	-0.08305	0.009222	8.8e-21	VMP1	Same locus	81.1015
Putamen R2*	rs144452309	10	104733275	GT	G	0.851764	-0.06109	0.010169	1.4e-10	CNNM2	No	36.0897
Putamen R2*	rs554265256	9	125782330	T	C	0.993061	0.285375	0.045215	1.4e-11	RABGAP1	No	39.8352
Putamen R2*	rs13008	7	97922875	G	A	0.541095	0.037684	0.006701	5.4e-09	BRI3	No	31.6253
Putamen R2*	rs56215258	11	61731324	C	CAA	0.74107	-0.08438	0.00767	1.6e-29	BEST1	Same locus	121.029
Putamen R2*	rs56150005	9	101740006	T	G	0.868464	-0.05797	0.009959	1.8e-08	COL15A1	No	33.8825
Putamen R2*	rs112818699	7	72367146	A	G	0.857479	0.055043	0.009758	3.5e-09	POM121	No	31.8187
Putamen R2*	rs10430577	10	18226707	C	T	0.758817	0.188747	0.007959	3.6e-129	SLC39A12	Same locus	562.397
Putamen R2*	rs9913385	17	73810674	C	A	0.832951	0.061723	0.008967	1.4e-11	UNK	No	47.3805
Putamen R2*	rs35547424	4	38634704	T	C	0.641252	0.072369	0.00702	8.2e-27	AC021860.1	Same locus	106.275
Putamen R2*	rs72708158	1	149880355	A	G	0.922272	-0.06078	0.012485	2.3e-08	SV2A	No	23.6998
Putamen R2*	rs4895687	6	125582945	G	T	0.647384	-0.05242	0.007016	1.2e-15	TPD52L1	No	55.8232
Putamen R2*	rs62560774	9	22028406	C	A	0.68332	-0.04642	0.007229	4.1e-10	CDKN2B	No	41.2338
Putamen R2*	rs17492120	6	25590311	C	T	0.870932	0.143854	0.010029	9.2e-51	LRRC16A	Same locus	205.745
Putamen R2*	rs9916193	17	18057215	C	G	0.799666	0.053916	0.008355	1.7e-11	MYO15A	No	41.643
Putamen R2*	rs375707970	10	99043588	T	TAA	0.396316	0.046423	0.006979	1.6e-10	ARHGAP19	No	44.2466
Putamen R2*	rs4148155	4	89054667	A	G	0.885098	0.093085	0.010471	1.1e-18	ABCG2	Same SNP	79.0284
Putamen R2*	rs11737560	4	120131644	C	T	0.874356	0.056226	0.01009	3.5e-08	USP53	No	31.0522
Putamen R2*	10:116246469_GT_G	10	116246469	GT	G	0.86575	0.099838	0.009806	2.4e-24	ABLIM1	Same locus	103.659
Putamen R2*	rs11675837	2	189836303	A	G	0.977435	0.120415	0.023101	2.1e-08	COL3A1	No	27.1706
Putamen R2*	rs333957	1	110434791	C	G	0.578371	-0.06306	0.006923	5.1e-21	CSF1	Same locus	82.9697
Putamen R2*	rs9874517	3	53128371	A	G	0.899935	-0.07494	0.011259	2.7e-12	RFT1	No	44.3024
Putamen R2*	rs1967210	11	48096692	G	T	0.19274	-0.05478	0.008471	2.6e-12	PTPRJ	Same locus	41.8191
Putamen R2*	rs603223	11	49245440	A	T	0.683355	0.046179	0.007325	3e-11	FOLH1	No	39.7442
Putamen R2*	11:47452025_AC_A	11	47452025	AC	A	0.664893	-0.06064	0.007093	4.9e-20	PSMC3	Same locus	73.0901
Putamen R2*	rs61423551	7	1575089	G	A	0.474566	0.072334	0.006717	8.2e-31	MAFK	Same SNP	115.967
Putamen R2*	rs13123621	4	87921757	C	G	0.787679	0.040686	0.008327	4.9e-08	AFF1	No	23.8733
Putamen R2*	rs2790095	6	45439307	C	G	0.646129	-0.04798	0.007102	2.8e-15	RUNX2	No	45.6414
Putamen R2*	rs201463417	9	125282102	C	T	0.995998	0.390082	0.075465	2.4e-09	OR1J4	No	26.719
Putamen R2*	rs12951632	17	40741013	T	C	0.718397	0.138275	0.007417	5.5e-80	FAM134C	Same SNP	347.561
Putamen R2*	rs533966293	11	55300427	C	T	0.924871	0.078164	0.01435	4.6e-09	OR4C15	No	29.6695
Putamen R2*	rs146954913	1	212628063	CTTT	C	0.652482	0.044365	0.00713	1.9e-10	NENF	Same SNP	38.717
Putamen R2*	rs3884997	11	49765667	G	A	0.887932	0.058326	0.010644	1.9e-08	NA	No	30.0272
Putamen R2*	rs2796249	1	208038684	G	A	0.669686	-0.04257	0.007123	3.3e-08	CD34	No	35.7175
Putamen R2*	rs855791	22	37462936	A	G	0.437611	0.085586	0.00682	2.5e-39	TMPRSS6	Same locus	157.484
Putamen R2*	rs56148819	11	45944290	T	C	0.283887	-0.04393	0.007438	1.1e-08	GYLTL1B	No	34.8827
Putamen R2*	rs12420198	11	55831573	A	G	0.891535	0.057692	0.010845	3.3e-08	OR8I2	No	28.2991
Putamen R2*	rs12904615	15	85549722	C	T	0.463821	-0.04059	0.006778	1.3e-08	PDE8A	No	35.862
Putamen R2*	rs7680850	4	185701620	T	C	0.660423	0.046002	0.00708	1.2e-11	ACSL1	Same locus	42.217
Putamen R2*	rs3772562	3	148942214	A	G	0.955608	-0.10133	0.016416	1.1e-09	CP	No	38.1014
Putamen R2*	rs12498103	3	195840318	C	T	0.47938	-0.03882	0.006751	4.8e-09	TFRC	No	33.0655
Putamen R2*	rs2289702	15	79237293	C	T	0.895755	-0.10168	0.011009	8.2e-22	CTSH	No	85.3052
Putamen R2*	rs561655	11	85800279	G	A	0.347736	0.054355	0.007033	2.6e-14	PICALM	No	59.7307
Putamen R2*	rs5818710	16	89414015	T	TA	0.545084	-0.03735	0.006943	1.9e-08	ANKRD11	No	28.9392
Putamen R2*	rs77549883	17	7166660	C	T	0.887984	-0.06457	0.010599	7.8e-10	CLDN7	No	37.1135
Putamen R2*	rs6593925	1	205100663	G	C	0.091782	-0.08204	0.011614	2.6e-12	RBBP5	No	49.8985
Putamen R2*	15:57240500_GTAT_G	15	57240500	GTAT	G	0.931212	-0.09029	0.013385	6.1e-12	TCF12	No	45.5033
Putamen R2*	rs533387140	17	40045777	C	CAAAAAAAAAAAAA	0.036307	-0.12227	0.018142	1.1e-11	ACLY	No	45.4223
Putamen R2*	rs1800562	6	26093141	G	A	0.922955	0.251991	0.012631	1.9e-95	HFE	Same SNP	398.011
Putamen R2*	rs13191659	6	27001055	C	G	0.913052	0.133612	0.01209	1e-30	HIST1H2BJ	Same locus	122.134
Putamen R2*	rs748802	9	35909518	G	A	0.667874	0.053064	0.007245	3.5e-14	HRCT1	No	53.6443
Putamen R2*	rs71641052	1	8628362	T	C	0.78202	0.041649	0.008135	2.8e-08	RERE	No	26.2116
Putamen R2*	rs7663520	4	159777764	A	C	0.423293	-0.0453	0.006788	2.4e-12	FNIP2	No	44.5362
Putamen R2*	17:44568241_CT_C	17	44568241	CT	C	0.777147	0.074904	0.008247	1.6e-20	LRRC37A2	Same locus	82.4932
Putamen R2*	rs2303865	11	44636833	G	A	0.869524	-0.06701	0.009959	3.8e-14	CD82	No	45.2739
Putamen R2*	6:121951969_C_CTT	6	121951969	C	CTT	0.520816	0.038512	0.006816	2.4e-08	NA	No	31.9252
Putamen R2*	rs362538	6	29510630	G	C	0.902966	0.058817	0.011339	7.6e-09	UBD	No	26.9064
Putamen R2*	rs117124984	17	44051588	C	G	0.784754	0.080264	0.008193	3.7e-23	MAPT	Same locus	95.9745
Putamen R2*	rs4455663	6	31193164	T	C	0.678025	-0.05057	0.007172	4.4e-14	HCG27	Same locus	49.717
Putamen R2*	rs9375999	6	134324910	G	A	0.806155	-0.04844	0.008522	4.6e-09	SLC2A12	No	32.3091
Putamen R2*	rs111514504	11	54796787	C	T	0.888419	0.062958	0.010757	3.8e-09	NA	No	34.2546
Putamen R2*	rs3092566	20	47499170	T	C	0.620588	0.03697	0.007069	2.7e-08	ARFGEF2	No	27.3516
Putamen R2*	rs12626666	21	16826366	G	A	0.704467	0.058297	0.007385	3.5e-15	NA	No	62.3148
Putamen R2*	rs2077498	11	128555379	T	C	0.130445	0.060535	0.010027	3.9e-10	FLI1	No	36.4478
Putamen R2*	rs66523860	2	23880823	A	G	0.794281	0.047802	0.008354	1.9e-08	KLHL29	No	32.7418
Putamen R2*	rs570263	6	31847196	T	C	0.367986	-0.04364	0.006927	6.6e-10	EHMR2	Same locus	39.6898
Putamen R2*	rs12361711	11	109937811	C	T	0.780377	-0.06236	0.008093	9.8e-15	ZC3H12C	No	59.3736
Putamen R2*	rs35348663	7	72991593	G	C	0.708359	0.09288	0.007446	3e-39	TBL2	Same SNP	155.596
Putamen R2*	rs10937763	4	6919832	C	G	0.376663	0.039082	0.006941	5.8e-10	TBC1D14	No	31.7037
Putamen R2*	rs201497512	16	90170811	A	G	0.929177	0.11157	0.013403	1.5e-19	PRDM7	No	69.2932
Substantia nigra QSM	rs11169690	12	51454786	T	C	0.240123	-0.0663026	0.00803505	7.8e-18	CSRNP2	Same locus	68.0901
Substantia nigra QSM	rs200299914	12	113646957	A	AAACTCCTGACCTCCCGTG	0.933051	-0.0874871	0.0138229	2.8e-10	IQCD	No	40.058
Substantia nigra QSM	rs6794370	3	133490334	A	C	0.194231	0.10782	0.00870855	7.4e-39	TF	Same locus	153.288
Substantia nigra QSM	rs2046814	4	185704176	G	T	0.42665	-0.0413778	0.00690484	1.5e-09	ACSL1	No	35.911
Substantia nigra QSM	rs5753336	22	31227373	A	G	0.885397	0.0572631	0.010883	1.5e-08	OSBP2	No	27.6855
Substantia nigra QSM	rs73978810	2	189918758	T	C	0.975854	-0.333339	0.0221284	1.3e-53	COL5A2	Same locus	226.92
Substantia nigra QSM	15:57240500_GTAT_G	15	57240500	GTAT	G	0.931156	0.0828501	0.0136998	4.1e-09	TCF12	No	36.5728
Substantia nigra QSM	rs28365783	2	190429215	C	T	0.997526	1.41717	0.0704929	2.9e-94	SLC40A1	Same locus	404.16
Substantia nigra QSM	rs369504728	10	51624002	C	CT	0.369155	0.0734476	0.00907452	1.1e-15	TIMM23	No	65.51
Substantia nigra QSM	rs72813432	16	89964952	A	G	0.81585	0.0548304	0.0089218	8.2e-10	TCF25	No	37.7692
Substantia nigra QSM	rs7948767	11	61812389	G	T	0.79147	-0.0851875	0.00872655	1e-23	near FTH1	No	95.2942
Substantia nigra QSM	rs192988621	17	66020620	C	T	0.805664	-0.0501491	0.00878566	6.6e-09	KPNA2	No	32.582
Substantia nigra QSM	rs2282850	6	33267103	C	T	0.804127	0.0441774	0.00864682	4.2e-08	RGL2	No	26.1028
Substantia nigra QSM	rs80248222	9	109095995	A	G	0.928716	-0.136751	0.013341	7.7e-25	NA	Same locus	105.071
Substantia nigra QSM	rs465423	9	19210177	A	G	0.0852838	-0.0926576	0.012517	1.6e-13	DENND4C	No	54.7976
Substantia nigra QSM	rs116538790	4	101920593	C	T	0.984242	-0.19684	0.0278317	3.7e-12	PPP3CA	No	50.0204
Substantia nigra QSM	rs2790102	6	45432214	G	A	0.650459	0.0615122	0.00727481	7.9e-19	RUNX2	Same locus	71.4956
Substantia nigra QSM	rs66506038	7	72995943	T	C	0.717524	-0.0417377	0.00762757	4.1e-08	TBL2	No	29.9423
Substantia nigra QSM	rs2016572	6	31458983	G	A	0.33602	0.0450721	0.00768433	1.1e-11	MICB	No	34.4036
Substantia nigra QSM	rs182272800	2	188831502	A	G	0.997528	-0.498711	0.09306	4.5e-08	NA	No	28.7192
Substantia nigra QSM	rs4148155	4	89054667	A	G	0.885013	-0.0644437	0.010662	1.4e-10	ABCG2	No	36.5329
Substantia nigra QSM	rs11196764	10	116252408	C	T	0.86569	-0.0748771	0.0100334	1.9e-14	ABLIM1	No	55.6931
Substantia nigra QSM	rs774873925	6	32060467	CA	C	0.27278	0.042432	0.00780619	3.4e-09	TNXB	No	29.5467
Substantia nigra QSM	rs13107325	4	103188709	C	T	0.929777	-0.394913	0.0133804	1.8e-197	SLC39A8	Same SNP	871.093
Substantia nigra QSM	rs34406062	4	103698324	C	A	0.963639	-0.152621	0.0182549	1.8e-16	MANBA	Same locus	69.8988
Substantia nigra QSM	rs1774247	1	212549357	C	T	0.62413	-0.0434828	0.00712338	3.4e-11	TMEM206	No	37.2617
Substantia nigra QSM	14:75317089_CT_C	14	75317089	CT	C	0.441047	0.0503176	0.00704771	7.1e-13	YLPM1	No	50.9734
Substantia nigra QSM	rs2928666	8	23412649	T	C	0.576687	-0.0386186	0.00701947	1.2e-08	SLC25A37	No	30.268
Substantia nigra QSM	rs8008063	14	53780770	C	T	0.8547	-0.0554492	0.00979128	4.8e-09	NA	No	32.0709
Substantia nigra QSM	rs5893529	8	101677180	A	AT	0.534911	0.102027	0.00691028	3.2e-54	SNX31	Same locus	217.991
Substantia nigra QSM	rs7113219	11	109943972	T	C	0.753603	0.0559783	0.00798411	5.1e-13	ZC3H12C	No	49.1571
Substantia nigra QSM	rs190723897	19	35727978	C	T	0.987344	-0.190818	0.0312685	2.7e-10	FAM187B	No	37.2413
Substantia nigra QSM	rs333957	1	110434791	C	G	0.578735	0.0431781	0.00707697	9.2e-10	CSF1	No	37.2248
Substantia nigra QSM	rs574990874	3	47345386	A	AT	0.414487	0.047941	0.00708401	1.7e-12	KLHL18	No	45.799
Substantia nigra QSM	rs267415	5	174877271	A	C	0.377647	-0.041247	0.00710127	1.5e-08	DRD1	No	33.7375
Substantia nigra QSM	rs936395	17	73852116	G	C	0.8954	-0.0682768	0.0112364	2.9e-09	WBP2	No	36.9226
Substantia nigra QSM	rs79641193	17	44330105	A	G	0.806171	-0.0501341	0.00896297	4.7e-08	ARL17B	No	31.2869
Substantia nigra QSM	rs79580305	6	25538447	C	G	0.867641	-0.0699212	0.0101463	1.2e-13	LRRC16A	Same locus	47.49
Substantia nigra QSM	rs371508991	6	30812760	G	GT	0.491177	0.0473416	0.00709042	9.6e-14	DDR1	No	44.5802
Substantia nigra QSM	rs7456798	7	151223505	A	C	0.519037	-0.0377337	0.00700907	1.9e-08	RHEB	No	28.9826
Substantia nigra QSM	rs497344	11	125470524	T	C	0.115922	-0.0742748	0.0107046	3.3e-13	STT3A	No	48.144
Substantia nigra QSM	rs4698408	4	15659048	A	G	0.715636	0.0568585	0.00758016	5.9e-15	FBXL5	No	56.2644
Substantia nigra QSM	rs1138740	9	130165995	C	T	0.795759	0.0479445	0.00850291	2.1e-08	SLC2A8	No	31.7938
Substantia nigra QSM	rs79172804	17	43828764	G	A	0.811942	-0.05167	0.00888112	4.6e-09	CRHR1	No	33.8487
Substantia nigra QSM	rs182541539	2	189399724	C	T	0.99304	-0.270244	0.0458532	1e-08	GULP1	Same locus	34.7354
Substantia nigra QSM	rs9930877	16	976891	G	A	0.850217	-0.0677707	0.00969445	2.4e-11	LMF1	No	48.8695
Substantia nigra QSM	rs7935166	11	44636547	G	A	0.869262	0.0612727	0.0101685	2.4e-10	CD82	No	36.3095
Substantia nigra QSM	10:46101156_CT_C	10	46101156	CT	C	0.47049	0.0406608	0.00688862	2.9e-09	ZFAND4	No	34.8407
Substantia nigra QSM	rs201463417	9	125282102	C	T	0.995989	-0.463583	0.0772316	8.4e-09	OR1J4	No	36.0301
Substantia nigra QSM	rs12414777	10	104697781	C	T	0.821899	0.0534788	0.00897094	3.1e-09	CNNM2	No	35.5375
Substantia nigra QSM	rs1355637	1	150582438	C	T	0.80641	0.0480945	0.00873517	4.5e-09	ENSA	No	30.3143
Substantia nigra QSM	rs4720836	7	1574812	C	T	0.497453	-0.0400702	0.00690475	2.8e-08	MAFK	No	33.6781
Substantia nigra QSM	rs10814119	9	34550295	C	T	0.307079	-0.0413185	0.00756903	9.7e-09	CNTFR	No	29.7995
Substantia nigra QSM	rs855791	22	37462936	A	G	0.43787	-0.0524313	0.00697572	1.6e-14	TMPRSS6	No	56.4941
Substantia nigra QSM	rs419068	3	195782176	C	T	0.687589	-0.0849701	0.00738778	7.1e-32	TFRC	Same locus	132.283
Substantia nigra QSM	rs4775744	15	45385496	A	T	0.91154	0.0710961	0.0121654	4.3e-08	DUOX2	No	34.1538
Substantia nigra QSM	rs968588	3	52489564	A	T	0.0559037	-0.0879768	0.0149196	1.1e-10	NISCH	No	34.7714
Substantia nigra QSM	rs541335665	2	187854647	G	A	0.997737	-0.486599	0.0806293	1.3e-08	NA	No	36.4214
Substantia nigra QSM	rs112259453	5	78483158	T	TA	0.651196	0.0444463	0.00733409	2.6e-10	DMGDH	No	36.7264
Substantia nigra QSM	rs10516950	4	95254730	G	A	0.559708	-0.038323	0.00692134	1.8e-08	HPGDS	No	30.6576
Substantia nigra QSM	rs1800562	6	26093141	G	A	0.922988	-0.124342	0.0129313	1.1e-23	HFE	Same locus	92.4595
Substantia nigra QSM	rs7828089	8	22264334	T	G	0.531156	-0.0422498	0.0069007	2.5e-10	SLC39A14	No	37.4855
Substantia nigra QSM	rs117255962	20	3971079	T	G	0.988065	0.314981	0.0317118	1.9e-25	RNF24	Same SNP	98.6568
Substantia nigra QSM	rs75877836	4	104313246	T	C	0.991989	-0.311634	0.0446299	5.5e-12	NA	No	48.7571
Substantia nigra QSM	rs12048743	1	205114873	C	G	0.573109	0.0405457	0.0068957	7.4e-11	DSTYK	No	34.5727
Substantia nigra QSM	rs10827902	10	18243144	G	A	0.701416	0.0718992	0.0075307	4.3e-23	SLC39A12	Same locus	91.1544
Substantia nigra QSM	rs2053734	2	120121615	G	C	0.778496	0.0676446	0.00837156	1.1e-16	C2orf76	No	65.291
Substantia nigra QSM	rs926631	1	208026977	T	C	0.43057	0.0553767	0.00693604	4e-16	CD34	No	63.7428
Substantia nigra QSM	rs554265256	9	125782330	T	C	0.993079	-0.395109	0.0463221	5e-19	RABGAP1	No	72.7541
Substantia nigra QSM	rs201081507	4	102681041	A	G	0.944656	-0.255604	0.0162284	1.6e-56	BANK1	Same locus	248.076
Substantia nigra QSM	rs62073602	17	18057907	A	G	0.805655	-0.0428687	0.00866633	3.1e-08	MYO15A	No	24.4687
Substantia nigra R2*	rs9677489	2	120132658	C	T	0.697874	-0.0498162	0.00763828	2.4e-11	DBI	No	42.5354
Substantia nigra R2*	rs11196764	10	116252408	C	T	0.865683	0.0650292	0.0102944	4.9e-10	ABLIM1	No	39.9038
Substantia nigra R2*	rs16835990	1	34314519	C	T	0.849981	-0.0508053	0.00992979	2.7e-08	CSMD2	No	26.1781
Substantia nigra R2*	10:51584373_CA_C	10	51584373	CA	C	0.472182	-0.0408536	0.00723461	3.2e-08	NCOA4	No	31.8882
Substantia nigra R2*	rs201081507	4	102681041	A	G	0.944653	0.212114	0.0167144	5.8e-37	BANK1	Same locus	161.049
Substantia nigra R2*	rs114601774	4	104337569	T	C	0.990755	0.203693	0.0378688	2.3e-08	NA	No	28.9327
Substantia nigra R2*	rs1800562	6	26093141	G	A	0.922997	0.115122	0.0132577	4.6e-18	HFE	Same locus	75.4016
Substantia nigra R2*	rs7564376	2	148372817	C	T	0.399198	-0.0413701	0.00734057	1.1e-08	NA	No	31.7624
Substantia nigra R2*	rs80248222	9	109095995	A	G	0.928713	0.102341	0.0136881	8.8e-14	NA	No	55.9002
Substantia nigra R2*	rs147425490	11	63668894	G	GGTGTGTGTGTGTGT	0.491976	-0.0393872	0.00725731	4.6e-08	MARK2	No	29.455
Substantia nigra R2*	rs4428180	3	133466374	A	G	0.850782	0.118197	0.00991858	6.4e-35	TF	Same SNP	142.008
Substantia nigra R2*	rs926631	1	208026977	T	C	0.430553	-0.0431472	0.00713636	6.8e-10	CD34	No	36.5554
Substantia nigra R2*	rs9916193	17	18057215	C	G	0.799702	0.0468498	0.00879795	2.4e-08	MYO15A	No	28.3565
Substantia nigra R2*	rs74332078	4	103766720	G	A	0.964854	0.121511	0.0193957	5.7e-10	UBE2D3	No	39.2482
Substantia nigra R2*	rs10623120	6	31073777	A	ATAT	0.19414	-0.0592984	0.00891919	9.3e-13	C6orf15	Same locus	44.2013
Substantia nigra R2*	rs2289702	15	79237293	C	T	0.895812	-0.0614725	0.0115511	2.7e-08	CTSH	No	28.3214
Substantia nigra R2*	rs11382484	8	98809919	A	AT	0.560599	-0.0405678	0.00729632	5.4e-09	LAPTM4B	No	30.914
Substantia nigra R2*	rs5893529	8	101677180	A	AT	0.534887	-0.100955	0.00708894	2.7e-49	SNX31	Same locus	202.812
Substantia nigra R2*	rs13107325	4	103188709	C	T	0.929773	0.324674	0.0137811	5.9e-127	SLC39A8	Same SNP	555.044
Substantia nigra R2*	rs9867473	3	195831098	A	C	0.428822	-0.0573593	0.0071164	2.2e-17	TFRC	Same locus	64.9661
Substantia nigra R2*	rs11169670	12	51405038	A	G	0.803741	0.0601693	0.00892946	8.7e-13	SLC11A2	No	45.4046
Substantia nigra R2*	rs2303865	11	44636833	G	A	0.869542	-0.0590037	0.0104676	5.9e-09	CD82	No	31.7734
Substantia nigra R2*	rs3972616	11	47461263	A	AT	0.505292	0.0400687	0.00719683	1.6e-08	RAPSN	No	30.9976
Substantia nigra R2*	rs114745199	2	190353125	A	G	0.963355	0.327773	0.0186708	1.1e-71	WDR75	Same locus	308.191
Substantia nigra R2*	12:113636744_CT_C	12	113636744	CT	C	0.926071	0.0768765	0.0136429	3.7e-08	IQCD	No	31.7522
Substantia nigra R2*	rs10827902	10	18243144	G	A	0.701439	-0.0790094	0.00772703	1.6e-24	SLC39A12	Same SNP	104.552
Substantia nigra R2*	2:189666936_ATTTGACACTCCTGATTCATCAC_A	2	189666936	ATTTGACACTCCTGATTCATCAC	A	0.983115	0.219566	0.0314604	4e-14	DIRC1	Same SNP	48.7082
Substantia nigra R2*	rs71497076	9	127794467	T	C	0.704988	-0.0470301	0.00780917	6.4e-09	SCAI	No	36.2695
Substantia nigra R2*	rs205262	6	34563164	A	G	0.733034	0.0459934	0.00792122	1.4e-09	C6orf106	No	33.7137
Substantia nigra R2*	rs11706071	3	39492246	C	A	0.498654	-0.0467109	0.00704997	3.8e-10	MOBP	No	43.8997
Substantia nigra R2*	2:172377306_TTTTTTTG_T	2	172377306	TTTTTTTG	T	0.462309	-0.0397542	0.00709304	7.8e-09	CYBRD1	No	31.4124
Substantia nigra R2*	rs1367224	2	175391901	T	C	0.813591	0.0598663	0.00906277	2.7e-11	WIPF1	No	43.6358
Substantia nigra R2*	rs8008063	14	53780770	C	T	0.854693	0.0580058	0.0100399	3.1e-09	NA	No	33.3798
Substantia nigra R2*	rs855791	22	37462936	A	G	0.437854	0.0454514	0.0071427	4.7e-11	TMPRSS6	No	40.492
Substantia nigra R2*	rs12644327	4	15665083	T	A	0.724492	-0.0487783	0.00788395	1.4e-09	FBXL5	No	38.2794
Substantia nigra R2*	rs760293	6	31611777	T	C	0.184854	-0.054103	0.00906612	6e-10	BAG6	Same SNP	35.6123
Substantia nigra R2*	rs12414028	10	104957629	T	A	0.921393	-0.0933268	0.0130869	1.3e-12	NT5C2	Same locus	50.8556
Substantia nigra R2*	rs7105652	11	61749334	G	A	0.687225	0.0577545	0.00761685	8.4e-16	near FTH1	Same SNP	57.4938
Substantia nigra R2*	rs3826425	17	42981654	A	G	0.685799	0.0458568	0.00758569	1.9e-09	CCDC103	No	36.5441
Substantia nigra R2*	rs117255962	20	3971079	T	G	0.988065	-0.27073	0.0325013	8e-18	RNF24	Same locus	69.3859
Substantia nigra R2*	rs13137179	4	185712327	T	C	0.646013	0.0442548	0.00738311	6.1e-10	ACSL1	No	35.9287
Substantia nigra R2*	rs79681349	6	25582712	C	G	0.902667	0.0730684	0.0119585	9.2e-10	LRRC16A	Same locus	37.3341
Thalamus QSM	10:27409927_ATTTAT_A	10	27409927	ATTTAT	A	0.825678	0.0492988	0.00903754	6.8e-09	YME1L1	No	29.7558
Thalamus QSM	8:11711113_CT_C	8	11711113	CT	C	0.713161	0.0412677	0.00762813	3e-08	CTSB	No	29.2674
Thalamus QSM	5:64794461_CT_C	5	64794461	CT	C	0.683176	-0.0419069	0.00748507	1.2e-08	ADAMTS6	No	31.3458
Thalamus QSM	6:31072937_CA_C	6	31072937	CA	C	0.847246	0.053666	0.00970063	2.7e-08	C6orf15	No	30.6054
Thalamus QSM	rs138220033	5	172090832	T	TTTTTTATTATTATTATTATTA	0.778983	-0.0469013	0.00855338	3.3e-08	NEURL1B	No	30.0673
Thalamus QSM	rs12793372	11	61762293	T	C	0.633556	0.0823773	0.00715969	2.4e-30	near FTH1	Same SNP	132.381
Thalamus QSM	rs4428180	3	133466374	A	G	0.850789	-0.0713615	0.00967187	2.3e-13	TF	No	54.4386
Thalamus QSM	rs4630240	10	51532528	G	A	0.587764	-0.0470262	0.00710101	2.2e-11	MSMB	No	43.8571
Thalamus QSM	8:8116029_GT_G	8	8116029	GT	G	0.499348	-0.0400552	0.00696205	7e-09	SGK223	No	33.1012
Thalamus QSM	rs13194491	6	27037080	C	T	0.910658	-0.0663693	0.0120297	3.9e-08	HIST1H2BJ	No	30.4386
Thalamus QSM	rs465423	9	19210177	A	G	0.0852838	-0.0695017	0.0125031	2.4e-08	DENND4C	No	30.8998
Thalamus QSM	rs3132880	8	101673916	C	T	0.53779	0.0416338	0.00704993	1.9e-09	SNX31	No	34.8757
Thalamus QSM	rs7979705	12	51484646	C	T	0.797538	0.064199	0.00851489	1.5e-13	TFCP2	Same locus	56.8458
Thalamus QSM	rs140311266	17	73820601	A	ATG	0.872391	-0.11317	0.0103314	6.1e-28	UNK	Same SNP	119.99
Thalamus QSM	rs12051896	17	57207791	A	G	0.356478	0.0395881	0.00719537	2.5e-08	SKA2	No	30.2707
Thalamus QSM	rs10971949	9	34146103	A	C	0.643863	0.0387108	0.00727214	3.2e-08	DCAF12	No	28.3361
Thalamus QSM	1:43761505_AACACACACACAC_A	1	43761505	AACACACACACAC	A	0.366244	0.0444868	0.00732267	1.8e-09	TIE1	No	36.9082
Thalamus QSM	rs11610311	12	77142817	T	C	0.704362	0.0418961	0.00762177	2.6e-08	ZDHHC17	No	30.2159
Thalamus QSM	rs10876864	12	56401085	G	A	0.427952	-0.0387408	0.00692465	6e-09	IKZF4	No	31.2998
Thalamus QSM	rs4714483	6	41528214	G	A	0.731959	0.0433405	0.00776278	1.5e-08	FOXP4	No	31.1712
Thalamus QSM	rs760719	22	37460449	C	T	0.566878	0.0397921	0.0069685	2.7e-08	KCTD17	No	32.6073
Thalamus QSM	rs944582	9	32465770	G	A	0.301816	0.0750635	0.0075179	4.3e-24	DDX58	Same SNP	99.693
Thalamus QSM	rs115740542	6	26123502	T	C	0.92604	-0.127475	0.013243	2.1e-21	HIST1H2BC	Same SNP	92.6568
Thalamus QSM	rs2550237	3	195454734	G	A	0.470584	0.0485598	0.00782849	3.2e-10	MUC20	No	38.4767
Thalamus QSM	rs2267161	22	30953295	C	T	0.691718	-0.0446939	0.00747541	7.9e-10	GAL3ST1	No	35.7459
Thalamus QSM	rs78912080	6	25616453	A	G	0.922807	-0.106929	0.013179	1.4e-15	LRRC16A	No	65.8303
Thalamus QSM	8:11113030_CA_C	8	11113030	CA	C	0.432611	0.0435467	0.00700004	4e-10	MTMR9	No	38.6999
Thalamus QSM	rs546464445	1	21380824	G	GCGGAAGGC	0.566058	-0.0483277	0.00698434	3e-11	EIF4G3	No	47.8786
Thalamus QSM	rs373193	3	11887049	G	A	0.553571	0.0405137	0.00689341	1e-08	TAMM41	No	34.5411
Thalamus QSM	rs753651679	4	38688637	CA	C	0.560074	-0.0430697	0.00705907	2e-09	KLF3	No	37.2262
Thalamus QSM	rs2043129	8	8825504	C	G	0.466056	-0.0396736	0.00692827	5.1e-09	ERI1	No	32.7909
Thalamus QSM	rs16861680	3	148988978	C	T	0.952867	0.0870748	0.0163576	4e-08	TM4SF18	No	28.3365
Thalamus QSM	rs12601457	17	40780847	C	T	0.717745	-0.0543641	0.0076035	8.1e-13	TUBG1	Same locus	51.1208
Thalamus QSM	rs1131488	11	118962230	G	T	0.716196	0.060644	0.00788717	2e-15	HMBS	Same SNP	59.1198
Thalamus QSM	rs77529866	17	42995094	C	T	0.954782	-0.179378	0.0164823	5.2e-28	GFAP	Same SNP	118.441
Thalamus QSM	rs61855791	10	46196474	T	C	0.49451	0.0414541	0.00689847	1.2e-09	FAM21C	No	36.1102
Thalamus QSM	rs12600720	17	78448640	C	G	0.678343	0.0402261	0.00743534	3.3e-08	NPTX1	No	29.2694
Thalamus QSM	rs11652964	17	18040404	C	T	0.810077	-0.0501677	0.00878753	1.1e-08	MYO15A	No	32.5923
Thalamus QSM	rs7932082	11	109939495	A	T	0.780129	0.0529331	0.00827763	7.4e-11	ZC3H12C	No	40.8924
Thalamus QSM	rs1134634	4	15603069	G	C	0.415322	-0.109603	0.0069697	5.3e-57	CC2D2A	Same SNP	247.296
Thalamus QSM	rs6751553	2	120113520	A	G	0.680929	0.0404803	0.00734693	2.7e-08	C2orf76	No	30.3582
Thalamus QSM	rs7864396	9	96251318	A	C	0.642872	-0.0466731	0.00714613	7.9e-11	FAM120A	No	42.6571
Thalamus QSM	rs187820259	17	42454766	G	A	0.988326	-0.196938	0.0327901	1.4e-09	ITGA2B	No	36.0723
Thalamus R2*	rs62073607	17	18071338	A	G	0.798966	0.0565875	0.00860887	3.7e-11	MYO15A	No	43.2065
Thalamus R2*	rs112563428	6	34800435	C	T	0.882423	0.06702	0.0107065	4.1e-10	UHRF1BP1	No	39.1845
Thalamus R2*	rs470934	18	74697958	G	T	0.841828	0.0515677	0.00944013	2.2e-08	MBP	No	29.8401
Thalamus R2*	rs9870831	3	195830297	T	C	0.840919	-0.0524165	0.0094933	2.8e-08	TFRC	No	30.4861
Thalamus R2*	rs1800562	6	26093141	G	A	0.922955	0.171132	0.0129906	2.3e-39	HFE	Same SNP	173.542
Thalamus R2*	rs537808693	6	31396347	C	T	0.666249	-0.052586	0.00832419	2e-10	MICA	No	39.9077
Thalamus R2*	rs1231641	17	42904720	A	C	0.420767	-0.0382089	0.00697361	2.8e-08	GJC1	No	30.0202
Thalamus R2*	rs12807076	11	61749240	C	T	0.693767	-0.0820017	0.00751167	2.2e-28	near FTH1	Same locus	119.172
Thalamus R2*	rs34979126	6	28449380	G	A	0.910816	0.0804135	0.0121146	1e-11	GPX6	No	44.0595
Thalamus R2*	rs9267862	6	32196672	C	T	0.948319	-0.0969829	0.015585	4.8e-10	NOTCH4	No	38.7237
Thalamus R2*	rs7825690	8	10858257	G	T	0.56553	-0.0413539	0.00697333	1.5e-09	XKR6	No	35.1684
Thalamus R2*	rs4681852	3	58409173	A	T	0.843834	-0.0517352	0.00948654	4.3e-08	PXK	No	29.7411
Thalamus R2*	rs573907446	12	51371976	G	GT	0.822811	0.0602161	0.00937702	2.7e-11	SLC11A2	No	41.2378
Thalamus R2*	rs2303865	11	44636833	G	A	0.869524	-0.0679153	0.0102426	9.4e-12	CD82	No	43.9658
Thalamus R2*	rs1134634	4	15603069	G	C	0.414913	0.0702058	0.00700823	2.6e-23	CC2D2A	Same locus	100.353
Thalamus R2*	rs4382480	8	8721473	G	A	0.556219	0.0363405	0.00694062	4.3e-08	MFHAS1	No	27.4148
Thalamus R2*	rs13214703	6	27941387	T	C	0.909512	0.0842117	0.0119983	6.5e-13	OR2B6	No	49.2613
Thalamus R2*	rs13191659	6	27001055	C	G	0.913052	0.103398	0.0124341	2.8e-17	HIST1H2BJ	Same SNP	69.1505
Thalamus R2*	rs7113219	11	109943972	T	C	0.753987	-0.0480076	0.00802467	1.6e-09	ZC3H12C	No	35.7903
Thalamus R2*	rs2945230	8	8109936	A	G	0.483306	0.0383187	0.00695472	1.1e-08	SGK223	No	30.3572
Thalamus R2*	rs1693591	8	101673265	T	G	0.572421	-0.0446176	0.00727217	5.6e-10	SNX31	No	37.643
Thalamus R2*	rs7909927	10	51565548	T	C	0.475032	-0.042066	0.00692979	4.3e-09	NCOA4	No	36.8487
Thalamus R2*	rs6794370	3	133490334	A	C	0.194326	-0.0758372	0.00877978	2.1e-18	TF	Same SNP	74.61
Thalamus R2*	rs75580845	6	25578433	T	C	0.907871	0.106205	0.0120753	1.3e-18	LRRC16A	No	77.356
Thalamus R2*	rs62157778	2	88934090	G	A	0.719369	0.0426669	0.0076749	1.2e-08	EIF2AK3	No	30.9056
Thalamus R2*	rs10764176	10	18242311	A	G	0.697157	-0.0414779	0.00751921	7.2e-09	SLC39A12	No	30.4291
Thalamus R2*	rs370163554	17	44690470	C	CA	0.354984	-0.0498365	0.00890455	5.5e-09	NSF	No	31.3236
Thalamus R2*	rs684214	17	40696915	C	T	0.721773	0.0469768	0.00769325	2.5e-10	NAGLU	No	37.2861
Thalamus R2*	rs362538	6	29510630	G	C	0.902966	0.0623831	0.0116622	3.8e-08	UBD	No	28.6136
Thalamus R2*	rs1605576	8	9828715	C	G	0.44071	-0.0421919	0.00708916	2.3e-09	MSRA	No	35.4216
Thalamus R2*	rs6000553	22	37469192	A	G	0.467161	0.0547468	0.00694284	3.6e-15	TMPRSS6	No	62.1789
Thalamus R2*	rs2618448	8	11379041	A	C	0.806148	-0.0503902	0.00876177	4.7e-09	BLK	No	33.0757

## Sheet: ST3
Observational associations between R2* and QSM phenotypes
	Linear regression models adjusted for age at MRI assessment, sex, and MRI assessment centre.
	Brain iron (QSM or R2*)phenotypes were rescaled prior to analysis (mean=0, standard deviation=1)
	Beta = standard deviation difference in grey matter volume per standard deviation increase in brain iron estimate
	outcome	exposure	beta	std.error	statistic	p.value	conf.low	conf.high	n
	Caudate R2*	Thalamus R2*	0.248424	0.00476476	52.1378	7.99E-593	0.239085	0.257763	42242
	Putamen R2*	Thalamus R2*	0.353845	0.00459955	76.9303	7.56E-1288	0.34483	0.36286	42242
	Pallidum R2*	Thalamus R2*	0.373298	0.00465751	80.1498	1.12E-1397	0.364169	0.382427	42242
	Hippocampus R2*	Thalamus R2*	0.249668	0.00477596	52.2759	5.89E-596	0.240307	0.259029	42242
	Amygdala R2*	Thalamus R2*	0.232476	0.00480702	48.3617	2.19E-510	0.223054	0.241897	42242
	Accumbens R2*	Thalamus R2*	0.248376	0.00486474	51.0564	1.39E-568	0.238842	0.257911	42242
	Substantia Nigra R2*	Thalamus R2*	0.300484	0.00482078	62.3311	2.85E-846	0.291036	0.309933	41603
	Thalamus QSM	Thalamus R2*	0.161742	0.00486033	33.278	1.13682e-239	0.152216	0.171268	41606
	Caudate QSM	Thalamus R2*	0.175194	0.00486491	36.0117	1.11185e-279	0.165659	0.184729	41606
	Putamen QSM	Thalamus R2*	0.217405	0.00461822	47.0755	1.02E-483	0.208353	0.226456	41606
	Pallidum QSM	Thalamus R2*	0.149058	0.00498063	29.9276	1.00812e-194	0.139296	0.15882	41606
	Hippocampus QSM	Thalamus R2*	0.198983	0.00481	41.3687	4.64E-374	0.189556	0.208411	41606
	Amygdala QSM	Thalamus R2*	0.192295	0.0049326	38.9845	1.96E-332	0.182627	0.201962	41606
	Accumbens QSM	Thalamus R2*	0.0276695	0.00503835	5.49177	4.00247e-08	0.0177945	0.0375445	41606
	Substantia Nigra QSM	Thalamus R2*	0.237927	0.00488894	48.6664	8.31E-517	0.228345	0.247509	41606
	Thalamus R2*	Caudate R2*	0.243416	0.00466871	52.1378	7.99E-593	0.234266	0.252567	42242
	Putamen R2*	Caudate R2*	0.78616	0.0030001	262.045	3.35E-14914	0.78028	0.792041	42242
	Pallidum R2*	Caudate R2*	0.476999	0.00437045	109.142	1.66E-2589	0.468433	0.485564	42242
	Hippocampus R2*	Caudate R2*	0.216813	0.00476268	45.5234	1.71E-452	0.207479	0.226148	42242
	Amygdala R2*	Caudate R2*	0.148389	0.00483468	30.6927	1.27348e-204	0.138914	0.157865	42242
	Accumbens R2*	Caudate R2*	0.29483	0.00474992	62.0705	3.12E-839	0.28552	0.30414	42242
	Substantia Nigra R2*	Caudate R2*	0.359228	0.00466552	76.9964	4.69E-1290	0.350084	0.368373	41603
	Thalamus QSM	Caudate R2*	0.256696	0.00470664	54.5392	1.80E-648	0.247471	0.265921	41606
	Caudate QSM	Caudate R2*	0.6425	0.00373673	171.942	8.67E-6423	0.635176	0.649824	41606
	Putamen QSM	Caudate R2*	0.565975	0.00377975	149.739	8.06E-4872	0.558567	0.573383	41606
	Pallidum QSM	Caudate R2*	0.205525	0.00487718	42.1402	4.65E-388	0.195966	0.215085	41606
	Hippocampus QSM	Caudate R2*	0.295436	0.00463443	63.748	4.48E-885	0.286352	0.304519	41606
	Amygdala QSM	Caudate R2*	0.105904	0.00494105	21.4334	2.30873e-101	0.0962194	0.115588	41606
	Accumbens QSM	Caudate R2*	0.191833	0.00489684	39.1748	1.15E-335	0.182235	0.20143	41606
	Substantia Nigra QSM	Caudate R2*	0.359594	0.00464945	77.3412	1.29E-1301	0.350481	0.368707	41606
	Thalamus R2*	Putamen R2*	0.347341	0.00451501	76.9303	7.56E-1288	0.338492	0.35619	42242
	Caudate R2*	Putamen R2*	0.787587	0.00300554	262.045	3.35E-14914	0.781697	0.793478	42242
	Pallidum R2*	Putamen R2*	0.615437	0.00394518	155.997	2.63E-5287	0.607704	0.623169	42242
	Hippocampus R2*	Putamen R2*	0.17541	0.00480737	36.4877	5.13036e-287	0.165988	0.184832	42242
	Amygdala R2*	Putamen R2*	0.125456	0.0048545	25.8432	3.98471e-146	0.115941	0.134971	42242
	Accumbens R2*	Putamen R2*	0.24997	0.00481509	51.9139	9.18E-588	0.240533	0.259408	42242
	Substantia Nigra R2*	Putamen R2*	0.431292	0.00451847	95.4509	3.32E-1981	0.422436	0.440148	41603
	Thalamus QSM	Putamen R2*	0.312115	0.00462744	67.4488	1.57E-990	0.303046	0.321185	41606
	Caudate QSM	Putamen R2*	0.686942	0.00354422	193.82	1.56E-8160	0.679996	0.693889	41606
	Putamen QSM	Putamen R2*	0.769215	0.00278932	275.771	2.78E-16517	0.763748	0.774682	41606
	Pallidum QSM	Putamen R2*	0.23007	0.00485276	47.4102	1.37E-490	0.220559	0.239582	41606
	Hippocampus QSM	Putamen R2*	0.372326	0.00450134	82.7146	2.13E-1488	0.363504	0.381149	41606
	Amygdala QSM	Putamen R2*	0.210358	0.00486201	43.2655	6.11E-409	0.200828	0.219887	41606
	Accumbens QSM	Putamen R2*	0.200702	0.00489027	41.0411	3.40E-368	0.191118	0.210287	41606
	Substantia Nigra QSM	Putamen R2*	0.471193	0.00440544	106.957	5.59E-2487	0.462559	0.479828	41606
	Thalamus R2*	Pallidum R2*	0.35366	0.00441249	80.1498	1.12E-1397	0.345012	0.362308	42242
	Caudate R2*	Pallidum R2*	0.461202	0.00422572	109.142	1.66E-2589	0.45292	0.469484	42242
	Putamen R2*	Pallidum R2*	0.593978	0.00380762	155.997	2.63E-5287	0.586515	0.60144	42242
	Hippocampus R2*	Pallidum R2*	0.0469653	0.00479123	9.80234	1.16311e-22	0.0375746	0.0563559	42242
	Amygdala R2*	Pallidum R2*	0.0347665	0.0048037	7.23745	4.64955e-13	0.0253515	0.0441816	42242
	Accumbens R2*	Pallidum R2*	0.0963741	0.0048564	19.8447	3.06066e-87	0.0868557	0.105892	42242
	Substantia Nigra R2*	Pallidum R2*	0.586769	0.00397025	147.792	5.34E-4746	0.578987	0.59455	41603
	Thalamus QSM	Pallidum R2*	0.214845	0.00467277	45.978	1.57E-461	0.205686	0.224003	41606
	Caudate QSM	Pallidum R2*	0.467716	0.00422266	110.763	6.04E-2667	0.459439	0.475992	41606
	Putamen QSM	Pallidum R2*	0.363814	0.00425104	85.5823	3.24E-1593	0.355482	0.372146	41606
	Pallidum QSM	Pallidum R2*	0.704205	0.00347183	202.834	6.60E-8937	0.6974	0.71101	41606
	Hippocampus QSM	Pallidum R2*	0.296484	0.00454712	65.2026	8.17E-926	0.287572	0.305396	41606
	Amygdala QSM	Pallidum R2*	0.213835	0.00477082	44.8214	1.03E-438	0.204484	0.223185	41606
	Accumbens QSM	Pallidum R2*	0.0734988	0.00488919	15.0329	6.08222e-51	0.0639162	0.0830814	41606
	Substantia Nigra QSM	Pallidum R2*	0.634197	0.00377254	168.109	9.51E-6140	0.626803	0.641591	41606
	Thalamus R2*	Hippocampus R2*	0.24341	0.00465626	52.2759	5.89E-596	0.234284	0.252537	42242
	Caudate R2*	Hippocampus R2*	0.215728	0.00473884	45.5234	1.71E-452	0.20644	0.225016	42242
	Putamen R2*	Hippocampus R2*	0.174216	0.00477465	36.4877	5.13036e-287	0.164858	0.183574	42242
	Pallidum R2*	Hippocampus R2*	0.0483307	0.00493053	9.80234	1.16311e-22	0.0386671	0.0579944	42242
	Amygdala R2*	Hippocampus R2*	0.673584	0.00361015	186.58	1.76E-7562	0.666508	0.68066	42242
	Accumbens R2*	Hippocampus R2*	0.348485	0.00464987	74.9452	2.27E-1222	0.339372	0.357599	42242
	Substantia Nigra R2*	Hippocampus R2*	0.0630948	0.00497149	12.6913	7.73147e-37	0.0533509	0.0728388	41603
	Thalamus QSM	Hippocampus R2*	0.0938746	0.00484438	19.3781	2.75717e-83	0.0843798	0.103369	41606
	Caudate QSM	Hippocampus R2*	0.0219258	0.00488038	4.49263	7.05368e-06	0.0123604	0.0314911	41606
	Putamen QSM	Hippocampus R2*	0.0685657	0.00467134	14.678	1.18118e-48	0.0594101	0.0777214	41606
	Pallidum QSM	Hippocampus R2*	0.000635222	0.00497425	0.127702	0.898385	-0.00911413	0.0103846	41606
	Hippocampus QSM	Hippocampus R2*	0.165112	0.00478168	34.5302	1.25481e-257	0.15574	0.174484	41606
	Amygdala QSM	Hippocampus R2*	-0.056791	0.00495451	-11.4625	2.26189e-30	-0.0665016	-0.0470803	41606
	Accumbens QSM	Hippocampus R2*	0.0549062	0.00497312	11.0406	2.66488e-28	0.0451591	0.0646533	41606
	Substantia Nigra QSM	Hippocampus R2*	-0.0420741	0.00496229	-8.47878	2.34946e-17	-0.0518	-0.0323482	41606
	Thalamus R2*	Amygdala R2*	0.225707	0.00466707	48.3617	2.19E-510	0.21656	0.234855	42242
	Caudate R2*	Amygdala R2*	0.147033	0.00479049	30.6927	1.27348e-204	0.137644	0.156422	42242
	Putamen R2*	Amygdala R2*	0.124084	0.00480141	25.8432	3.98471e-146	0.114673	0.133495	42242
	Pallidum R2*	Amygdala R2*	0.0356286	0.00492282	7.23745	4.64955e-13	0.0259801	0.0452772	42242
	Hippocampus R2*	Amygdala R2*	0.670785	0.00359515	186.58	1.76E-7562	0.663738	0.677831	42242
	Accumbens R2*	Amygdala R2*	0.450616	0.00442573	101.817	6.12E-2254	0.441941	0.45929	42242
	Substantia Nigra R2*	Amygdala R2*	0.0818343	0.00495165	16.5267	3.6973e-61	0.0721292	0.0915394	41603
	Thalamus QSM	Amygdala R2*	0.00947237	0.00485324	1.95176	0.0509728	-3.97931e-05	0.0189845	41606
	Caudate QSM	Amygdala R2*	-0.0478538	0.00486313	-9.84013	8.00834e-23	-0.0573854	-0.0383223	41606
	Putamen QSM	Amygdala R2*	0.00493877	0.0046711	1.0573	0.290379	-0.00421641	0.014094	41606
	Pallidum QSM	Amygdala R2*	-0.0560352	0.00495362	-11.312	1.26498e-29	-0.0657441	-0.0463263	41606
	Hippocampus QSM	Amygdala R2*	0.015184	0.00483646	3.13948	0.00169364	0.0057047	0.0246633	41606
	Amygdala QSM	Amygdala R2*	-0.0195425	0.00494842	-3.94925	7.85255e-05	-0.0292413	-0.00984382	41606
	Accumbens QSM	Amygdala R2*	0.0603174	0.00495855	12.1643	5.50012e-34	0.0505988	0.070036	41606
	Substantia Nigra QSM	Amygdala R2*	-0.0739403	0.00494029	-14.9668	1.63867e-50	-0.0836231	-0.0642575	41606
	Thalamus R2*	Accumbens R2*	0.23405	0.00458414	51.0564	1.39E-568	0.225065	0.243034	42242
	Caudate R2*	Accumbens R2*	0.28354	0.00456802	62.0705	3.12E-839	0.274586	0.292493	42242
	Putamen R2*	Accumbens R2*	0.239962	0.00462231	51.9139	9.18E-588	0.230902	0.249022	42242
	Pallidum R2*	Accumbens R2*	0.0958578	0.00483039	19.8447	3.06066e-87	0.0863905	0.105325	42242
	Hippocampus R2*	Accumbens R2*	0.336826	0.00449429	74.9452	2.27E-1222	0.328017	0.345634	42242
	Amygdala R2*	Accumbens R2*	0.437357	0.00429551	101.817	6.12E-2254	0.428938	0.445776	42242
	Substantia Nigra R2*	Accumbens R2*	0.147512	0.00483935	30.4818	7.61773e-202	0.138027	0.156997	41603
	Thalamus QSM	Accumbens R2*	-0.0174136	0.00477945	-3.64342	0.000269363	-0.0267811	-0.00804602	41606
	Caudate QSM	Accumbens R2*	-0.0162552	0.00479465	-3.39027	0.000698891	-0.0256525	-0.00685781	41606
	Putamen QSM	Accumbens R2*	0.0843252	0.00458206	18.4033	2.46128e-75	0.0753445	0.0933059	41606
	Pallidum QSM	Accumbens R2*	-0.0665189	0.00487547	-13.6436	2.71917e-42	-0.0760747	-0.0569632	41606
	Hippocampus QSM	Accumbens R2*	0.0282744	0.00476202	5.93747	2.91749e-09	0.018941	0.0376078	41606
	Amygdala QSM	Accumbens R2*	0.0190076	0.00487377	3.89998	9.63502e-05	0.0094552	0.02856	41606
	Accumbens QSM	Accumbens R2*	0.168685	0.00482199	34.9825	2.87509e-264	0.159234	0.178136	41606
	Substantia Nigra QSM	Accumbens R2*	0.0240275	0.0048774	4.92629	8.41284e-07	0.0144679	0.033587	41606
	Thalamus R2*	Substantia Nigra R2*	0.284286	0.00456091	62.3311	2.85E-846	0.275347	0.293226	41603
	Caudate R2*	Substantia Nigra R2*	0.347258	0.00451006	76.9964	4.69E-1290	0.338419	0.356098	41603
	Putamen R2*	Substantia Nigra R2*	0.416603	0.00436458	95.4509	3.32E-1981	0.408048	0.425157	41603
	Pallidum R2*	Substantia Nigra R2*	0.586787	0.00397037	147.792	5.34E-4746	0.579005	0.594569	41603
	Hippocampus R2*	Substantia Nigra R2*	0.0611351	0.00481708	12.6913	7.73147e-37	0.0516938	0.0705764	41603
	Amygdala R2*	Substantia Nigra R2*	0.0797152	0.00482343	16.5267	3.6973e-61	0.0702615	0.089169	41603
	Accumbens R2*	Substantia Nigra R2*	0.148118	0.00485923	30.4818	7.61773e-202	0.138594	0.157642	41603
	Thalamus QSM	Substantia Nigra R2*	0.0490017	0.00478154	10.2481	1.29109e-24	0.03963	0.0583733	41637
	Caudate QSM	Substantia Nigra R2*	0.316976	0.00454422	69.7535	3.28E-1059	0.308069	0.325882	41637
	Putamen QSM	Substantia Nigra R2*	0.245242	0.00444824	55.1324	1.33E-662	0.236524	0.253961	41637
	Pallidum QSM	Substantia Nigra R2*	0.413309	0.00445625	92.7482	9.69E-1871	0.404574	0.422043	41637
	Hippocampus QSM	Substantia Nigra R2*	0.140933	0.00472157	29.8487	1.01458e-193	0.131678	0.150187	41637
	Amygdala QSM	Substantia Nigra R2*	0.139462	0.00483546	28.8415	3.94524e-181	0.129985	0.148939	41637
	Accumbens QSM	Substantia Nigra R2*	0.0933107	0.00487816	19.1282	3.28198e-81	0.0837497	0.102872	41637
	Substantia Nigra QSM	Substantia Nigra R2*	0.664632	0.00364249	182.466	8.76E-7233	0.657493	0.671771	41637
	Thalamus R2*	Thalamus QSM	0.160324	0.00481771	33.278	1.13682e-239	0.150881	0.169766	41606
	Caudate R2*	Thalamus QSM	0.259968	0.00476664	54.5392	1.80E-648	0.250626	0.269311	41606
	Putamen R2*	Thalamus QSM	0.315847	0.00468277	67.4488	1.57E-990	0.306669	0.325025	41606
	Pallidum R2*	Thalamus QSM	0.225095	0.0048957	45.978	1.57E-461	0.215499	0.23469	41606
	Hippocampus R2*	Thalamus QSM	0.0952987	0.00491786	19.3781	2.75717e-83	0.0856598	0.104937	41606
	Amygdala R2*	Thalamus QSM	0.00966659	0.00495275	1.95176	0.0509728	-4.0609e-05	0.0193738	41606
	Accumbens R2*	Thalamus QSM	-0.0183193	0.00502806	-3.64342	0.000269363	-0.0281742	-0.00846453	41606
	Substantia Nigra R2*	Thalamus QSM	0.051354	0.00501108	10.2481	1.29109e-24	0.0415325	0.0611756	41637
	Caudate QSM	Thalamus QSM	0.477542	0.00432319	110.461	2.13E-2652	0.469069	0.486015	41640
	Putamen QSM	Thalamus QSM	0.440555	0.00419369	105.052	2.91E-2399	0.432335	0.448774	41640
	Pallidum QSM	Thalamus QSM	0.30442	0.00478355	63.6389	4.69E-882	0.295044	0.313796	41640
	Hippocampus QSM	Thalamus QSM	0.695429	0.00349946	198.724	1.43E-8578	0.68857	0.702287	41640
	Amygdala QSM	Thalamus QSM	0.403443	0.00459153	87.8668	2.87E-1679	0.394444	0.412442	41640
	Accumbens QSM	Thalamus QSM	0.245149	0.00486954	50.3434	7.08E-553	0.235605	0.254693	41640
	Substantia Nigra QSM	Thalamus QSM	0.20078	0.00490461	40.937	2.44E-366	0.191167	0.210393	41640
	Thalamus R2*	Caudate QSM	0.172566	0.00479193	36.0117	1.11185e-279	0.163174	0.181958	41606
	Caudate R2*	Caudate QSM	0.6466	0.00376057	171.942	8.67E-6423	0.639229	0.65397	41606
	Putamen R2*	Caudate QSM	0.690786	0.00356405	193.82	1.56E-8160	0.6838	0.697771	41606
	Pallidum R2*	Caudate QSM	0.486949	0.0043963	110.763	6.04E-2667	0.478333	0.495566	41606
	Hippocampus R2*	Caudate QSM	0.0221184	0.00492326	4.49263	7.05368e-06	0.012469	0.0317678	41606
	Amygdala R2*	Caudate QSM	-0.048528	0.00493164	-9.84013	8.00834e-23	-0.0581938	-0.0388621	41606
	Accumbens R2*	Caudate QSM	-0.0169932	0.00501233	-3.39027	0.000698891	-0.0268171	-0.00716916	41606
	Substantia Nigra R2*	Caudate QSM	0.330138	0.00473292	69.7535	3.28E-1059	0.320861	0.339414	41637
	Thalamus QSM	Caudate QSM	0.474616	0.0042967	110.461	2.13E-2652	0.466194	0.483037	41640
	Putamen QSM	Caudate QSM	0.761515	0.0028607	266.199	9.81E-15391	0.755908	0.767122	41640
	Pallidum QSM	Caudate QSM	0.38446	0.00462646	83.1004	2.72E-1502	0.375393	0.393528	41640
	Hippocampus QSM	Caudate QSM	0.514104	0.00416748	123.361	1.95E-3307	0.505936	0.522272	41640
	Amygdala QSM	Caudate QSM	0.371325	0.00463969	80.0324	1.35E-1393	0.362232	0.380419	41640
	Accumbens QSM	Caudate QSM	0.250114	0.0048476	51.5954	1.33E-580	0.240613	0.259615	41640
	Substantia Nigra QSM	Caudate QSM	0.515844	0.00429869	120	7.79E-3130	0.507418	0.524269	41640
	Thalamus R2*	Putamen QSM	0.232647	0.00494199	47.0755	1.02E-483	0.22296	0.242333	41606
	Caudate R2*	Putamen QSM	0.618802	0.00413254	149.739	8.06E-4872	0.610702	0.626901	41606
	Putamen R2*	Putamen QSM	0.840355	0.00304729	275.771	2.78E-16517	0.834382	0.846328	41606
	Pallidum R2*	Putamen QSM	0.411503	0.00480827	85.5823	3.24E-1593	0.402079	0.420927	41606
	Hippocampus R2*	Putamen QSM	0.0751447	0.00511956	14.678	1.18118e-48	0.0651106	0.0851789	41606
	Amygdala R2*	Putamen QSM	0.0054411	0.0051462	1.0573	0.290379	-0.00464526	0.0155275	41606
	Accumbens R2*	Putamen QSM	0.0957705	0.00520397	18.4033	2.46128e-75	0.0855709	0.10597	41606
	Substantia Nigra R2*	Putamen QSM	0.277464	0.00503268	55.1324	1.33E-662	0.2676	0.287328	41637
	Thalamus QSM	Putamen QSM	0.475613	0.00452741	105.052	2.91E-2399	0.466739	0.484486	41640
	Caudate QSM	Putamen QSM	0.827183	0.00310738	266.199	9.81E-15391	0.821093	0.833273	41640
	Pallidum QSM	Putamen QSM	0.214512	0.00509912	42.0684	9.57E-387	0.204518	0.224506	41640
	Hippocampus QSM	Putamen QSM	0.555496	0.00428365	129.678	1.38E-3654	0.5471	0.563892	41640
	Amygdala QSM	Putamen QSM	0.37167	0.00486441	76.406	2.18E-1270	0.362136	0.381204	41640
	Accumbens QSM	Putamen QSM	0.242234	0.00507429	47.7376	2.35E-497	0.232289	0.25218	41640
	Substantia Nigra QSM	Putamen QSM	0.439757	0.00472967	92.9785	4.98E-1880	0.430487	0.449027	41640
	Thalamus R2*	Pallidum QSM	0.141401	0.00472478	29.9276	1.00812e-194	0.132141	0.150662	41606
	Caudate R2*	Pallidum QSM	0.1992	0.00472709	42.1402	4.65E-388	0.189935	0.208465	41606
	Putamen R2*	Pallidum QSM	0.222816	0.00469974	47.4102	1.37E-490	0.213604	0.232027	41606
	Pallidum R2*	Pallidum QSM	0.706095	0.00348115	202.834	6.60E-8937	0.699272	0.712918	41606
	Hippocampus R2*	Pallidum QSM	0.000617145	0.00483269	0.127702	0.898385	-0.00885476	0.0100891	41606
	Amygdala R2*	Pallidum QSM	-0.0547266	0.00483794	-11.312	1.26498e-29	-0.0642088	-0.0452444	41606
	Accumbens R2*	Pallidum QSM	-0.0669715	0.00490864	-13.6436	2.71917e-42	-0.0765923	-0.0573507	41606
	Substantia Nigra R2*	Pallidum QSM	0.414337	0.00446734	92.7482	9.69E-1871	0.405581	0.423093	41637
	Thalamus QSM	Pallidum QSM	0.291218	0.0045761	63.6389	4.69E-882	0.282249	0.300187	41640
	Caudate QSM	Pallidum QSM	0.370055	0.00445311	83.1004	2.72E-1502	0.361327	0.378783	41640
	Putamen QSM	Pallidum QSM	0.190083	0.00451843	42.0684	9.57E-387	0.181227	0.198939	41640
	Hippocampus QSM	Pallidum QSM	0.3747	0.00441082	84.9501	8.45E-1570	0.366055	0.383345	41640
	Amygdala QSM	Pallidum QSM	0.264471	0.00471464	56.0956	7.10E-686	0.25523	0.273711	41640
	Accumbens QSM	Pallidum QSM	-0.0338743	0.0049028	-6.90917	4.94486e-12	-0.0434836	-0.024265	41640
	Substantia Nigra QSM	Pallidum QSM	0.60622	0.0038873	155.949	4.79E-5284	0.598601	0.613839	41640
	Thalamus R2*	Hippocampus QSM	0.19858	0.00480025	41.3687	4.64E-374	0.189171	0.207988	41606
	Caudate R2*	Hippocampus QSM	0.301237	0.00472543	63.748	4.48E-885	0.291975	0.310499	41606
	Putamen R2*	Hippocampus QSM	0.379341	0.00458615	82.7146	2.13E-1488	0.370352	0.38833	41606
	Pallidum R2*	Hippocampus QSM	0.312742	0.00479646	65.2026	8.17E-926	0.303341	0.322143	41606
	Hippocampus R2*	Hippocampus QSM	0.168757	0.00488724	34.5302	1.25481e-257	0.159178	0.178336	41606
	Amygdala R2*	Hippocampus QSM	0.0156007	0.0049692	3.13948	0.00169364	0.00586127	0.0253402	41606
	Accumbens R2*	Hippocampus QSM	0.0299474	0.0050438	5.93747	2.91749e-09	0.0200617	0.039833	41606
	Substantia Nigra R2*	Hippocampus QSM	0.148674	0.00498093	29.8487	1.01458e-193	0.138912	0.158437	41637
	Thalamus QSM	Hippocampus QSM	0.700001	0.00352247	198.724	1.43E-8578	0.693097	0.706905	41640
	Caudate QSM	Hippocampus QSM	0.520675	0.00422075	123.361	1.95E-3307	0.512402	0.528947	41640
	Putamen QSM	Hippocampus QSM	0.517933	0.00399398	129.678	1.38E-3654	0.510105	0.525761	41640
	Pallidum QSM	Hippocampus QSM	0.394261	0.00464109	84.9501	8.45E-1570	0.385165	0.403357	41640
	Amygdala QSM	Hippocampus QSM	0.468237	0.0044598	104.991	1.83E-2396	0.459496	0.476978	41640
	Accumbens QSM	Hippocampus QSM	0.217682	0.00491764	44.2655	5.88E-428	0.208044	0.22732	41640
	Substantia Nigra QSM	Hippocampus QSM	0.345983	0.00472364	73.245	1.20E-1167	0.336725	0.355241	41640
	Thalamus R2*	Amygdala QSM	0.183294	0.00470173	38.9845	1.96E-332	0.174079	0.19251	41606
	Caudate R2*	Amygdala QSM	0.103138	0.00481203	21.4334	2.30873e-101	0.0937068	0.11257	41606
	Putamen R2*	Amygdala QSM	0.204704	0.00473135	43.2655	6.11E-409	0.195431	0.213978	41606
	Pallidum R2*	Amygdala QSM	0.21544	0.00480663	44.8214	1.03E-438	0.206019	0.224861	41606
	Hippocampus R2*	Amygdala QSM	-0.0554402	0.00483667	-11.4625	2.26189e-30	-0.0649199	-0.0459605	41606
	Amygdala R2*	Amygdala QSM	-0.019178	0.0048561	-3.94925	7.85255e-05	-0.0286958	-0.00966018	41606
	Accumbens R2*	Amygdala QSM	0.019229	0.00493053	3.89998	9.63502e-05	0.00956533	0.0288926	41606
	Substantia Nigra R2*	Amygdala QSM	0.14047	0.00487039	28.8415	3.94524e-181	0.130924	0.150015	41637
	Thalamus QSM	Amygdala QSM	0.387747	0.0044129	87.8668	2.87E-1679	0.379098	0.396396	41640
	Caudate QSM	Amygdala QSM	0.35908	0.00448668	80.0324	1.35E-1393	0.350286	0.367873	41640
	Putamen QSM	Amygdala QSM	0.33088	0.00433055	76.406	2.18E-1270	0.322392	0.339368	41640
	Pallidum QSM	Amygdala QSM	0.265705	0.00473663	56.0956	7.10E-686	0.256421	0.274988	41640
	Hippocampus QSM	Amygdala QSM	0.447081	0.0042583	104.991	1.83E-2396	0.438735	0.455428	41640
	Accumbens QSM	Amygdala QSM	0.151929	0.00486034	31.259	4.82262e-212	0.142403	0.161455	41640
	Substantia Nigra QSM	Amygdala QSM	0.264648	0.00472945	55.9574	1.64E-682	0.255378	0.273917	41640
	Thalamus R2*	Accumbens QSM	0.0261834	0.00476775	5.49177	4.00247e-08	0.0168388	0.035528	41606
	Caudate R2*	Accumbens QSM	0.18547	0.00473443	39.1748	1.15E-335	0.176191	0.19475	41606
	Putamen R2*	Accumbens QSM	0.193894	0.00472439	41.0411	3.40E-368	0.184635	0.203154	41606
	Pallidum R2*	Accumbens QSM	0.0735142	0.00489021	15.0329	6.08222e-51	0.0639296	0.0830989	41606
	Hippocampus R2*	Accumbens QSM	0.0532121	0.00481967	11.0406	2.66488e-28	0.0437657	0.0626585	41606
	Amygdala R2*	Accumbens QSM	0.0587635	0.00483081	12.1643	5.50012e-34	0.0492953	0.0682317	41606
	Accumbens R2*	Accumbens QSM	0.169414	0.00484282	34.9825	2.87509e-264	0.159922	0.178906	41606
	Substantia Nigra R2*	Accumbens QSM	0.093371	0.00488132	19.1282	3.28198e-81	0.0838038	0.102938	41637
	Thalamus QSM	Accumbens QSM	0.234073	0.00464953	50.3434	7.08E-553	0.22496	0.243186	41640
	Caudate QSM	Accumbens QSM	0.240286	0.00465712	51.5954	1.33E-580	0.231159	0.249414	41640
	Putamen QSM	Accumbens QSM	0.214241	0.0044879	47.7376	2.35E-497	0.205445	0.223038	41640
	Pallidum QSM	Accumbens QSM	-0.0338101	0.00489351	-6.90917	4.94486e-12	-0.0434012	-0.024219	41640
	Hippocampus QSM	Accumbens QSM	0.206489	0.00466479	44.2655	5.88E-428	0.197347	0.215632	41640
	Amygdala QSM	Accumbens QSM	0.150937	0.0048286	31.259	4.82262e-212	0.141473	0.160401	41640
	Substantia Nigra QSM	Accumbens QSM	0.072573	0.00487508	14.8865	5.42464e-50	0.063018	0.0821279	41640
	Thalamus R2*	Substantia Nigra QSM	0.226404	0.00465216	48.6664	8.31E-517	0.217285	0.235522	41606
	Caudate R2*	Substantia Nigra QSM	0.349606	0.00452031	77.3412	1.29E-1301	0.340746	0.358466	41606
	Putamen R2*	Substantia Nigra QSM	0.457748	0.00427973	106.957	5.59E-2487	0.44936	0.466136	41606
	Pallidum R2*	Substantia Nigra QSM	0.637867	0.00379437	168.109	9.51E-6140	0.63043	0.645304	41606
	Hippocampus R2*	Substantia Nigra QSM	-0.0410033	0.00483599	-8.47878	2.34946e-17	-0.0504816	-0.0315249	41606
	Amygdala R2*	Substantia Nigra QSM	-0.0724371	0.00483985	-14.9668	1.63867e-50	-0.081923	-0.0629512	41606
	Accumbens R2*	Substantia Nigra QSM	0.0242658	0.00492578	4.92629	8.41284e-07	0.0146115	0.0339202	41606
	Substantia Nigra R2*	Substantia Nigra QSM	0.668596	0.00366421	182.466	8.76E-7233	0.661414	0.675778	41637
	Thalamus QSM	Substantia Nigra QSM	0.192723	0.00470781	40.937	2.44E-366	0.183496	0.201951	41640
	Caudate QSM	Substantia Nigra QSM	0.498198	0.00415164	120	7.79E-3130	0.490061	0.506335	41640
	Putamen QSM	Substantia Nigra QSM	0.390997	0.00420525	92.9785	4.98E-1880	0.382755	0.399239	41640
	Pallidum QSM	Substantia Nigra QSM	0.608274	0.00390047	155.949	4.79E-5284	0.600629	0.615919	41640
	Hippocampus QSM	Substantia Nigra QSM	0.329931	0.00450449	73.245	1.20E-1167	0.321102	0.33876	41640
	Amygdala QSM	Substantia Nigra QSM	0.264311	0.00472344	55.9574	1.64E-682	0.255053	0.273569	41640
	Accumbens QSM	Substantia Nigra QSM	0.0729571	0.00490089	14.8865	5.42464e-50	0.0633516	0.0825627	41640

## Sheet: ST4
Results from the R Phenoscanner package
	Results from R package Phenoscanner of reported individual SNPs
snp	ref_rsid	ref_hg19_coordinates	ref_hg38_coordinates	ref_a1	ref_a2	rsid	hg19_coordinates	hg38_coordinates	a1	a2	proxy	r2	dprime	trait	efo	study	pmid	ancestry	year	beta	se	p	direction	n	n_cases	n_controls	n_studies	unit	dataset
rs78132593	rs78132593	chr1:150868102	chr1:150895626	A	C	rs78132593	chr1:150868102	chr1:150895626	A	C	0	1	1	High light scatter percentage of red cells	EFO_0004586	Astle W	27863252	European	2016	0.02432	0.004337	2.052e-08	+	173480	0	173480	2	IVNT	Astle-W_Blood-Cell-Traits_EUR_2016
rs78132593	rs78132593	chr1:150868102	chr1:150895626	A	C	rs78132593	chr1:150868102	chr1:150895626	A	C	0	1	1	High light scatter reticulocyte count	EFO_0004586	Astle W	27863252	European	2016	0.02561	0.004337	3.519e-09	+	173480	0	173480	2	IVNT	Astle-W_Blood-Cell-Traits_EUR_2016
rs78132593	rs78132593	chr1:150868102	chr1:150895626	A	C	rs78132593	chr1:150868102	chr1:150895626	A	C	0	1	1	Reticulocyte count	EFO_0004586	Astle W	27863252	European	2016	0.02649	0.004343	1.059e-09	+	173480	0	173480	2	IVNT	Astle-W_Blood-Cell-Traits_EUR_2016
rs78132593	rs78132593	chr1:150868102	chr1:150895626	A	C	rs78132593	chr1:150868102	chr1:150895626	A	C	0	1	1	Reticulocyte fraction of red cells	EFO_0004586	Astle W	27863252	European	2016	0.02548	0.00434	4.372e-09	+	173480	0	173480	2	IVNT	Astle-W_Blood-Cell-Traits_EUR_2016
rs78132593	rs78132593	chr1:150868102	chr1:150895626	A	C	rs78132593	chr1:150868102	chr1:150895626	A	C	0	1	1	High light scatter reticulocyte count	EFO_0007986	Astle W	27863252	European	2016	0.02561	0.004352	4e-09	+	-	-	-	-	unit increase	NHGRI-EBI_GWAS_Catalog
rs78132593	rs78132593	chr1:150868102	chr1:150895626	A	C	rs78132593	chr1:150868102	chr1:150895626	A	C	0	1	1	Forced expiratory volume in 1-second	EFO_0004314	Neale B	UKBB	European	2017	-0.01278	0.00252	3.922e-07	-	307638	0	307638	1	IVNT	Neale-B_UKBB_EUR_2017
rs78132593	rs78132593	chr1:150868102	chr1:150895626	A	C	rs78132593	chr1:150868102	chr1:150895626	A	C	0	1	1	Forced expiratory volume in 1-second, best measure	EFO_0004314	Neale B	UKBB	European	2017	-0.0131	0.002771	2.283e-06	-	255492	0	255492	1	IVNT	Neale-B_UKBB_EUR_2017
rs78132593	rs78132593	chr1:150868102	chr1:150895626	A	C	rs78132593	chr1:150868102	chr1:150895626	A	C	0	1	1	Forced vital capacity	EFO_0004312	Neale B	UKBB	European	2017	-0.01417	0.002389	3.034e-09	-	307638	0	307638	1	IVNT	Neale-B_UKBB_EUR_2017
rs78132593	rs78132593	chr1:150868102	chr1:150895626	A	C	rs78132593	chr1:150868102	chr1:150895626	A	C	0	1	1	Forced vital capacity, best measure	EFO_0004312	Neale B	UKBB	European	2017	-0.01689	0.002624	1.218e-10	-	255492	0	255492	1	IVNT	Neale-B_UKBB_EUR_2017
rs78132593	rs78132593	chr1:150868102	chr1:150895626	A	C	rs78132593	chr1:150868102	chr1:150895626	A	C	0	1	1	Heel bone mineral density	EFO_0009270	Neale B	UKBB	European	2017	-0.01831	0.003773	1.21e-06	-	194398	0	194398	1	IVNT	Neale-B_UKBB_EUR_2017
rs78132593	rs78132593	chr1:150868102	chr1:150895626	A	C	rs78132593	chr1:150868102	chr1:150895626	A	C	0	1	1	Height	EFO_0004339	Neale B	UKBB	European	2017	-0.01042	0.002091	6.27e-07	-	336474	0	336474	1	IVNT	Neale-B_UKBB_EUR_2017
rs78132593	rs78132593	chr1:150868102	chr1:150895626	A	C	rs78132593	chr1:150868102	chr1:150895626	A	C	0	1	1	Leg fat-free mass left	-	Neale B	UKBB	European	2017	-0.008589	0.001939	9.394e-06	-	331258	0	331258	1	IVNT	Neale-B_UKBB_EUR_2017
rs78132593	rs78132593	chr1:150868102	chr1:150895626	A	C	rs78132593	chr1:150868102	chr1:150895626	A	C	0	1	1	Leg predicted mass left	-	Neale B	UKBB	European	2017	-0.008671	0.001925	6.696e-06	-	331253	0	331253	1	IVNT	Neale-B_UKBB_EUR_2017
rs78132593	rs78132593	chr1:150868102	chr1:150895626	A	C	rs78132593	chr1:150868102	chr1:150895626	A	C	0	1	1	Leg predicted mass right	-	Neale B	UKBB	European	2017	-0.008719	0.001925	5.934e-06	-	331285	0	331285	1	IVNT	Neale-B_UKBB_EUR_2017
rs78132593	rs78132593	chr1:150868102	chr1:150895626	A	C	rs78132593	chr1:150868102	chr1:150895626	A	C	0	1	1	Morning or evening person	EFO_0008328	Neale B	UKBB	European	2017	-0.01289	0.002896	8.517e-06	-	301143	0	301143	1	-	Neale-B_UKBB_EUR_2017
rs78132593	rs78132593	chr1:150868102	chr1:150895626	A	C	rs61678849	chr1:150878099	chr1:150905623	T	TC	1	0.98083	1	High light scatter percentage of red cells	EFO_0004586	Astle W	27863252	European	2016	0.02328	0.004315	6.804e-08	+	173480	0	173480	2	IVNT	Astle-W_Blood-Cell-Traits_EUR_2016
rs78132593	rs78132593	chr1:150868102	chr1:150895626	A	C	rs61678849	chr1:150878099	chr1:150905623	T	TC	1	0.98083	1	High light scatter reticulocyte count	EFO_0004586	Astle W	27863252	European	2016	0.02465	0.004314	1.111e-08	+	173480	0	173480	2	IVNT	Astle-W_Blood-Cell-Traits_EUR_2016
rs78132593	rs78132593	chr1:150868102	chr1:150895626	A	C	rs61678849	chr1:150878099	chr1:150905623	T	TC	1	0.98083	1	Reticulocyte count	EFO_0004586	Astle W	27863252	European	2016	0.02617	0.00432	1.375e-09	+	173480	0	173480	2	IVNT	Astle-W_Blood-Cell-Traits_EUR_2016
rs78132593	rs78132593	chr1:150868102	chr1:150895626	A	C	rs61678849	chr1:150878099	chr1:150905623	T	TC	1	0.98083	1	Reticulocyte fraction of red cells	EFO_0004586	Astle W	27863252	European	2016	0.025	0.004318	7.032e-09	+	173480	0	173480	2	IVNT	Astle-W_Blood-Cell-Traits_EUR_2016
rs78132593	rs78132593	chr1:150868102	chr1:150895626	A	C	rs267738	chr1:150940625	chr1:150968149	G	T	1	0.97437	0.9935	High light scatter percentage of red cells	EFO_0004586	Astle W	27863252	European	2016	0.02372	0.004312	3.768e-08	+	173480	0	173480	2	IVNT	Astle-W_Blood-Cell-Traits_EUR_2016
rs78132593	rs78132593	chr1:150868102	chr1:150895626	A	C	rs267738	chr1:150940625	chr1:150968149	G	T	1	0.97437	0.9935	High light scatter reticulocyte count	EFO_0004586	Astle W	27863252	European	2016	0.02502	0.004312	6.564e-09	+	173480	0	173480	2	IVNT	Astle-W_Blood-Cell-Traits_EUR_2016
rs78132593	rs78132593	chr1:150868102	chr1:150895626	A	C	rs267738	chr1:150940625	chr1:150968149	G	T	1	0.97437	0.9935	Reticulocyte count	EFO_0004586	Astle W	27863252	European	2016	0.02645	0.004318	9.016e-10	+	173480	0	173480	2	IVNT	Astle-W_Blood-Cell-Traits_EUR_2016
rs78132593	rs78132593	chr1:150868102	chr1:150895626	A	C	rs267738	chr1:150940625	chr1:150968149	G	T	1	0.97437	0.9935	Reticulocyte fraction of red cells	EFO_0004586	Astle W	27863252	European	2016	0.02544	0.004316	3.767e-09	+	173480	0	173480	2	IVNT	Astle-W_Blood-Cell-Traits_EUR_2016
rs78132593	rs78132593	chr1:150868102	chr1:150895626	A	C	rs267738	chr1:150940625	chr1:150968149	G	T	1	0.97437	0.9935	log eGFR creatinine in non diabetics	EFO_0005208	CKDGen	26831199	European	2016	0.0076	0.0011	1.7e-11	+	116786	0	116786	45	ml/min/1.73m2	CKDGen_eGFRcrea-NDM_EUR_2016
rs78132593	rs78132593	chr1:150868102	chr1:150895626	A	C	rs267738	chr1:150940625	chr1:150968149	G	T	1	0.97437	0.9935	log eGFR creatinine	EFO_0005208	CKDGen	20383146	European	2010	NA	NA	5.3e-09	+	67093	0	67093	20	ml/min/1.73m2	CKDGen_eGFRcrea_EUR_2010
rs78132593	rs78132593	chr1:150868102	chr1:150895626	A	C	rs267738	chr1:150940625	chr1:150968149	G	T	1	0.97437	0.9935	log eGFR creatinine	EFO_0005208	CKDGen	26831199	European	2016	0.0077	0.0011	1.3e-12	+	133795	0	133795	48	ml/min/1.73m2	CKDGen_eGFRcrea_EUR_2016
rs78132593	rs78132593	chr1:150868102	chr1:150895626	A	C	rs267738	chr1:150940625	chr1:150968149	G	T	1	0.97437	0.9935	High density lipoprotein	EFO_0004612	GLGC	24097068	European	2013	0.0203	0.0042	5.11e-06	+	186869	0	186869	60	IVNT	GLGC_HDL_EUR_2013
rs78132593	rs78132593	chr1:150868102	chr1:150895626	A	C	rs267738	chr1:150940625	chr1:150968149	G	T	1	0.97437	0.9935	Primary rhegmatogenous retinal detachment	NCIT_C118755	Kirin M	23585552	European	2013	NA	NA	2.11e-08	NA	2820	-	-	-	-	GRASP
rs78132593	rs78132593	chr1:150868102	chr1:150895626	A	C	rs267738	chr1:150940625	chr1:150968149	G	T	1	0.97437	0.9935	Serum creatinine	EFO_0004518	CKDGen	20383146	European	2010	NA	NA	6e-09	NA	67093	-	-	-	-	GRASP
rs78132593	rs78132593	chr1:150868102	chr1:150895626	A	C	rs267738	chr1:150940625	chr1:150968149	G	T	1	0.97437	0.9935	HbA1c	EFO_0004541;EFO_0001360	MAGIC	28898252	European	2017	-0.011	0.0019	2.594e-09	-	123665	0	123665	50	%	MAGIC_HbA1c_EUR_2017
rs78132593	rs78132593	chr1:150868102	chr1:150895626	A	C	rs267738	chr1:150940625	chr1:150968149	G	T	1	0.97437	0.9935	Blood protein levels	EFO_0008140	Suhre K	28240269	European	2017	NA	NA	9e-17	NA	-	-	-	-	-	NHGRI-EBI_GWAS_Catalog
rs78132593	rs78132593	chr1:150868102	chr1:150895626	A	C	rs267738	chr1:150940625	chr1:150968149	G	T	1	0.97437	0.9935	Glomerular filtration rate creatinine	EFO_0005208;EFO_0004518	Gorski M	28452372	European	2017	-0.0091	0.001176	1e-14	-	-	-	-	-	unit decrease	NHGRI-EBI_GWAS_Catalog
rs78132593	rs78132593	chr1:150868102	chr1:150895626	A	C	rs267738	chr1:150940625	chr1:150968149	G	T	1	0.97437	0.9935	Glycated hemoglobin levels	EFO_0004541	MAGIC	28898252	African	2017	-0.0111	0.001871	3e-09	-	-	-	-	-	unit increase	NHGRI-EBI_GWAS_Catalog
rs78132593	rs78132593	chr1:150868102	chr1:150895626	A	C	rs267738	chr1:150940625	chr1:150968149	G	T	1	0.97437	0.9935	Rhegmatogenous retinal detachment	EFO_0005240	Kirin M	23585552	European	2013	NA	NA	1e-07	NA	-	-	-	-	-	NHGRI-EBI_GWAS_Catalog
rs78132593	rs78132593	chr1:150868102	chr1:150895626	A	C	rs267738	chr1:150940625	chr1:150968149	G	T	1	0.97437	0.9935	Forced expiratory volume in 1-second	EFO_0004314	Neale B	UKBB	European	2017	-0.01208	0.002507	1.448e-06	-	307638	0	307638	1	IVNT	Neale-B_UKBB_EUR_2017
rs78132593	rs78132593	chr1:150868102	chr1:150895626	A	C	rs267738	chr1:150940625	chr1:150968149	G	T	1	0.97437	0.9935	Forced expiratory volume in 1-second, best measure	EFO_0004314	Neale B	UKBB	European	2017	-0.01257	0.002757	5.149e-06	-	255492	0	255492	1	IVNT	Neale-B_UKBB_EUR_2017
rs78132593	rs78132593	chr1:150868102	chr1:150895626	A	C	rs267738	chr1:150940625	chr1:150968149	G	T	1	0.97437	0.9935	Forced vital capacity	EFO_0004312	Neale B	UKBB	European	2017	-0.01374	0.002377	7.552e-09	-	307638	0	307638	1	IVNT	Neale-B_UKBB_EUR_2017
rs78132593	rs78132593	chr1:150868102	chr1:150895626	A	C	rs267738	chr1:150940625	chr1:150968149	G	T	1	0.97437	0.9935	Forced vital capacity, best measure	EFO_0004312	Neale B	UKBB	European	2017	-0.01649	0.002611	2.689e-10	-	255492	0	255492	1	IVNT	Neale-B_UKBB_EUR_2017
rs78132593	rs78132593	chr1:150868102	chr1:150895626	A	C	rs267738	chr1:150940625	chr1:150968149	G	T	1	0.97437	0.9935	Heel bone mineral density	EFO_0009270	Neale B	UKBB	European	2017	-0.01868	0.003754	6.526e-07	-	194398	0	194398	1	IVNT	Neale-B_UKBB_EUR_2017
rs78132593	rs78132593	chr1:150868102	chr1:150895626	A	C	rs267738	chr1:150940625	chr1:150968149	G	T	1	0.97437	0.9935	Height	EFO_0004339	Neale B	UKBB	European	2017	-0.01005	0.002081	1.376e-06	-	336474	0	336474	1	IVNT	Neale-B_UKBB_EUR_2017
rs78132593	rs78132593	chr1:150868102	chr1:150895626	A	C	rs198325	chr1:150937405	chr1:150964929	T	C	1	0.9681	0.99349	High light scatter percentage of red cells	EFO_0004586	Astle W	27863252	European	2016	0.02364	0.004313	4.212e-08	+	173480	0	173480	2	IVNT	Astle-W_Blood-Cell-Traits_EUR_2016
rs78132593	rs78132593	chr1:150868102	chr1:150895626	A	C	rs198325	chr1:150937405	chr1:150964929	T	C	1	0.9681	0.99349	High light scatter reticulocyte count	EFO_0004586	Astle W	27863252	European	2016	0.02502	0.004313	6.612e-09	+	173480	0	173480	2	IVNT	Astle-W_Blood-Cell-Traits_EUR_2016
rs78132593	rs78132593	chr1:150868102	chr1:150895626	A	C	rs198325	chr1:150937405	chr1:150964929	T	C	1	0.9681	0.99349	Reticulocyte count	EFO_0004586	Astle W	27863252	European	2016	0.0266	0.004319	7.358e-10	+	173480	0	173480	2	IVNT	Astle-W_Blood-Cell-Traits_EUR_2016
rs78132593	rs78132593	chr1:150868102	chr1:150895626	A	C	rs198325	chr1:150937405	chr1:150964929	T	C	1	0.9681	0.99349	Reticulocyte fraction of red cells	EFO_0004586	Astle W	27863252	European	2016	0.02545	0.004317	3.721e-09	+	173480	0	173480	2	IVNT	Astle-W_Blood-Cell-Traits_EUR_2016
rs78132593	rs78132593	chr1:150868102	chr1:150895626	A	C	rs198325	chr1:150937405	chr1:150964929	T	C	1	0.9681	0.99349	Forced expiratory volume in 1-second	EFO_0004314	Neale B	UKBB	European	2017	-0.01168	0.002506	3.138e-06	-	307638	0	307638	1	IVNT	Neale-B_UKBB_EUR_2017
rs78132593	rs78132593	chr1:150868102	chr1:150895626	A	C	rs198325	chr1:150937405	chr1:150964929	T	C	1	0.9681	0.99349	Forced vital capacity	EFO_0004312	Neale B	UKBB	European	2017	-0.01351	0.002376	1.31e-08	-	307638	0	307638	1	IVNT	Neale-B_UKBB_EUR_2017
rs78132593	rs78132593	chr1:150868102	chr1:150895626	A	C	rs198325	chr1:150937405	chr1:150964929	T	C	1	0.9681	0.99349	Forced vital capacity, best measure	EFO_0004312	Neale B	UKBB	European	2017	-0.01609	0.00261	7.089e-10	-	255492	0	255492	1	IVNT	Neale-B_UKBB_EUR_2017
rs78132593	rs78132593	chr1:150868102	chr1:150895626	A	C	rs198325	chr1:150937405	chr1:150964929	T	C	1	0.9681	0.99349	Heel bone mineral density	EFO_0009270	Neale B	UKBB	European	2017	-0.01909	0.003753	3.622e-07	-	194398	0	194398	1	IVNT	Neale-B_UKBB_EUR_2017
rs78132593	rs78132593	chr1:150868102	chr1:150895626	A	C	rs198325	chr1:150937405	chr1:150964929	T	C	1	0.9681	0.99349	Height	EFO_0004339	Neale B	UKBB	European	2017	-0.009597	0.00208	3.939e-06	-	336474	0	336474	1	IVNT	Neale-B_UKBB_EUR_2017
rs78132593	rs78132593	chr1:150868102	chr1:150895626	A	C	rs267734	chr1:150951477	chr1:150979001	C	T	1	0.93082	0.98041	High light scatter percentage of red cells	EFO_0004586	Astle W	27863252	European	2016	0.02429	0.004325	1.967e-08	+	173480	0	173480	2	IVNT	Astle-W_Blood-Cell-Traits_EUR_2016
rs78132593	rs78132593	chr1:150868102	chr1:150895626	A	C	rs267734	chr1:150951477	chr1:150979001	C	T	1	0.93082	0.98041	High light scatter reticulocyte count	EFO_0004586	Astle W	27863252	European	2016	0.02542	0.004325	4.141e-09	+	173480	0	173480	2	IVNT	Astle-W_Blood-Cell-Traits_EUR_2016
rs78132593	rs78132593	chr1:150868102	chr1:150895626	A	C	rs267734	chr1:150951477	chr1:150979001	C	T	1	0.93082	0.98041	Reticulocyte count	EFO_0004586	Astle W	27863252	European	2016	0.02611	0.004331	1.651e-09	+	173480	0	173480	2	IVNT	Astle-W_Blood-Cell-Traits_EUR_2016
rs78132593	rs78132593	chr1:150868102	chr1:150895626	A	C	rs267734	chr1:150951477	chr1:150979001	C	T	1	0.93082	0.98041	Reticulocyte fraction of red cells	EFO_0004586	Astle W	27863252	European	2016	0.02528	0.004329	5.237e-09	+	173480	0	173480	2	IVNT	Astle-W_Blood-Cell-Traits_EUR_2016
rs78132593	rs78132593	chr1:150868102	chr1:150895626	A	C	rs267734	chr1:150951477	chr1:150979001	C	T	1	0.93082	0.98041	log eGFR creatinine in non diabetics	EFO_0005208	CKDGen	26831199	European	2016	0.0079	0.0011	2.8e-12	+	116718	0	116718	45	ml/min/1.73m2	CKDGen_eGFRcrea-NDM_EUR_2016
rs78132593	rs78132593	chr1:150868102	chr1:150895626	A	C	rs267734	chr1:150951477	chr1:150979001	C	T	1	0.93082	0.98041	log eGFR creatinine	EFO_0005208	CKDGen	20383146	European	2010	NA	NA	5.2e-09	+	67093	0	67093	20	ml/min/1.73m2	CKDGen_eGFRcrea_EUR_2010
rs78132593	rs78132593	chr1:150868102	chr1:150895626	A	C	rs267734	chr1:150951477	chr1:150979001	C	T	1	0.93082	0.98041	log eGFR creatinine	EFO_0005208	CKDGen	26831199	European	2016	0.0079	0.0011	4e-13	+	133724	0	133724	48	ml/min/1.73m2	CKDGen_eGFRcrea_EUR_2016
rs78132593	rs78132593	chr1:150868102	chr1:150895626	A	C	rs267734	chr1:150951477	chr1:150979001	C	T	1	0.93082	0.98041	Serum creatinine	EFO_0004518	CKDGen	20383146	European	2010	NA	NA	3e-09	NA	67093	-	-	-	-	GRASP
rs78132593	rs78132593	chr1:150868102	chr1:150895626	A	C	rs267734	chr1:150951477	chr1:150979001	C	T	1	0.93082	0.98041	Serum creatinine estimated glomerular filtration rate eGFR	NCIT_C110935;HP_0012213	CKDGen	20383146	European	2010	NA	NA	1.2e-12	NA	67093	-	-	-	-	GRASP
rs78132593	rs78132593	chr1:150868102	chr1:150895626	A	C	rs267734	chr1:150951477	chr1:150979001	C	T	1	0.93082	0.98041	Serum creatinine estimated glomerular filtration rate eGFR	NCIT_C110935;HP_0012213	Pattaro C	22479191	European	2012	NA	NA	3.66e-09	NA	74354	-	-	-	-	GRASP
rs78132593	rs78132593	chr1:150868102	chr1:150895626	A	C	rs267734	chr1:150951477	chr1:150979001	C	T	1	0.93082	0.98041	Serum creatinine estimated glomerular filtration rate eGFR age 65	NCIT_C110935;HP_0012213	Pattaro C	22479191	European	2012	NA	NA	2.8e-06	NA	74354	-	-	-	-	GRASP
rs78132593	rs78132593	chr1:150868102	chr1:150895626	A	C	rs267734	chr1:150951477	chr1:150979001	C	T	1	0.93082	0.98041	Serum creatinine estimated glomerular filtration rate eGFR females	NCIT_C110935;HP_0012213	Pattaro C	22479191	European	2012	NA	NA	1.8e-09	NA	74354	-	-	-	-	GRASP
rs78132593	rs78132593	chr1:150868102	chr1:150895626	A	C	rs267734	chr1:150951477	chr1:150979001	C	T	1	0.93082	0.98041	Serum creatinine estimated glomerular filtration rate eGFR no diabetes	NCIT_C110935;HP_0012213	CKDGen	20383146	European	2010	NA	NA	7.9e-08	NA	67093	-	-	-	-	GRASP
rs78132593	rs78132593	chr1:150868102	chr1:150895626	A	C	rs267734	chr1:150951477	chr1:150979001	C	T	1	0.93082	0.98041	Serum creatinine estimated glomerular filtration rate eGFR no hypertension	NCIT_C110935;HP_0012213	CKDGen	20383146	European	2010	NA	NA	6.1e-07	NA	67093	-	-	-	-	GRASP
rs78132593	rs78132593	chr1:150868102	chr1:150895626	A	C	rs267734	chr1:150951477	chr1:150979001	C	T	1	0.93082	0.98041	Serum creatinine estimated glomerular filtration rate eGFR without diabetes	NCIT_C110935;HP_0012213	Pattaro C	22479191	European	2012	NA	NA	1.8e-08	NA	74354	-	-	-	-	GRASP
rs78132593	rs78132593	chr1:150868102	chr1:150895626	A	C	rs267734	chr1:150951477	chr1:150979001	C	T	1	0.93082	0.98041	Serum creatinine estimated glomerular filtration rate eGFR without hypertension	NCIT_C110935;HP_0012213	Pattaro C	22479191	European	2012	NA	NA	6.9e-08	NA	74354	-	-	-	-	GRASP
rs78132593	rs78132593	chr1:150868102	chr1:150895626	A	C	rs267734	chr1:150951477	chr1:150979001	C	T	1	0.93082	0.98041	HbA1c	EFO_0004541;EFO_0001360	MAGIC	28898252	European	2017	-0.01	0.002	2.166e-07	-	123665	0	123665	50	%	MAGIC_HbA1c_EUR_2017
rs78132593	rs78132593	chr1:150868102	chr1:150895626	A	C	rs267734	chr1:150951477	chr1:150979001	C	T	1	0.93082	0.98041	Chronic kidney disease	EFO_0004617;EFO_0003884	CKDGen	20383146	European	2010	0.01	0.001402	1e-12	+	-	-	-	-	ml/min/1.73m2 increase	NHGRI-EBI_GWAS_Catalog
rs78132593	rs78132593	chr1:150868102	chr1:150895626	A	C	rs267734	chr1:150951477	chr1:150979001	C	T	1	0.93082	0.98041	Glomerular filtration rate creatinine	EFO_0005208;EFO_0004518	CKDGen	26831199	European	2016	-0.0079	0.001089	4e-13	-	-	-	-	-	unit decrease	NHGRI-EBI_GWAS_Catalog
rs78132593	rs78132593	chr1:150868102	chr1:150895626	A	C	rs267734	chr1:150951477	chr1:150979001	C	T	1	0.93082	0.98041	Glomerular filtration rate in non diabetics creatinine	EFO_0005208;EFO_0004518	CKDGen	26831199	European	2016	-0.0079	0.001132	3e-12	-	-	-	-	-	unit decrease	NHGRI-EBI_GWAS_Catalog
rs78132593	rs78132593	chr1:150868102	chr1:150895626	A	C	rs267734	chr1:150951477	chr1:150979001	C	T	1	0.93082	0.98041	Forced vital capacity	EFO_0004312	Neale B	UKBB	European	2017	-0.01256	0.002386	1.41e-07	-	307638	0	307638	1	IVNT	Neale-B_UKBB_EUR_2017
rs78132593	rs78132593	chr1:150868102	chr1:150895626	A	C	rs267734	chr1:150951477	chr1:150979001	C	T	1	0.93082	0.98041	Forced vital capacity, best measure	EFO_0004312	Neale B	UKBB	European	2017	-0.01615	0.002621	7.278e-10	-	255492	0	255492	1	IVNT	Neale-B_UKBB_EUR_2017
rs78132593	rs78132593	chr1:150868102	chr1:150895626	A	C	rs267734	chr1:150951477	chr1:150979001	C	T	1	0.93082	0.98041	Heel bone mineral density	EFO_0009270	Neale B	UKBB	European	2017	-0.01917	0.003769	3.621e-07	-	194398	0	194398	1	IVNT	Neale-B_UKBB_EUR_2017
rs78132593	rs78132593	chr1:150868102	chr1:150895626	A	C	rs267734	chr1:150951477	chr1:150979001	C	T	1	0.93082	0.98041	Morning or evening person	EFO_0008328	Neale B	UKBB	European	2017	-0.0139	0.002893	1.554e-06	-	301143	0	301143	1	-	Neale-B_UKBB_EUR_2017
rs78132593	rs78132593	chr1:150868102	chr1:150895626	A	C	rs267734	chr1:150951477	chr1:150979001	C	T	1	0.93082	0.98041	Kidney diseases	EFO_0003884;EFO_0003086	CKDGen	20383146	European	2010	NA	NA	1e-12	NA	-	-	-	-	-	dbGaP
rs10753232	rs10753232	chr1:180950126	chr1:180980990	C	T	rs10753232	chr1:180950126	chr1:180980990	C	T	0	1	1	Ever used hormone-replacement therapy	EFO_0003961	Neale B	UKBB	European	2017	-0.009466	0.001663	1.255e-08	-	180631	71377	109254	1	risk diff	Neale-B_UKBB_EUR_2017
rs10753232	rs10753232	chr1:180950126	chr1:180980990	C	T	rs10753232	chr1:180950126	chr1:180980990	C	T	0	1	1	Age at menopause	EFO_0004704;EFO_0004703	ReproGen	26414677	European	2015	0.12	0.02	6.2e-09	+	69360	0	69360	33	years	ReproGen_Age-at-Menopause_EUR_2015
rs10753232	rs10753232	chr1:180950126	chr1:180980990	C	T	rs2331903	chr1:180950869	chr1:180981733	T	C	1	0.96385	0.9837	Ever used hormone-replacement therapy	EFO_0003961	Neale B	UKBB	European	2017	-0.009416	0.001663	1.5e-08	-	180631	71377	109254	1	risk diff	Neale-B_UKBB_EUR_2017
rs10753232	rs10753232	chr1:180950126	chr1:180980990	C	T	rs2331903	chr1:180950869	chr1:180981733	T	C	1	0.96385	0.9837	Age at menopause	EFO_0004704;EFO_0004703	ReproGen	26414677	European	2015	0.13	0.02	6.7e-10	+	69360	0	69360	33	years	ReproGen_Age-at-Menopause_EUR_2015
rs10753232	rs10753232	chr1:180950126	chr1:180980990	C	T	rs3789364	chr1:180951043	chr1:180981907	G	C	1	0.96385	0.9837	Ever used hormone-replacement therapy	EFO_0003961	Neale B	UKBB	European	2017	-0.009416	0.001663	1.501e-08	-	180631	71377	109254	1	risk diff	Neale-B_UKBB_EUR_2017
rs10753232	rs10753232	chr1:180950126	chr1:180980990	C	T	rs3789364	chr1:180951043	chr1:180981907	G	C	1	0.96385	0.9837	Age at menopause	EFO_0004704;EFO_0004703	ReproGen	26414677	European	2015	0.13	0.02	6.3e-10	+	69360	0	69360	33	years	ReproGen_Age-at-Menopause_EUR_2015
rs10753232	rs10753232	chr1:180950126	chr1:180980990	C	T	rs3789362	chr1:180951692	chr1:180982556	G	A	1	0.96385	0.9837	Ever used hormone-replacement therapy	EFO_0003961	Neale B	UKBB	European	2017	-0.009449	0.001663	1.337e-08	-	180631	71377	109254	1	risk diff	Neale-B_UKBB_EUR_2017
rs10753232	rs10753232	chr1:180950126	chr1:180980990	C	T	rs12744212	chr1:180952516	chr1:180983380	A	C	1	0.96385	0.9837	Ever used hormone-replacement therapy	EFO_0003961	Neale B	UKBB	European	2017	-0.009411	0.001663	1.528e-08	-	180631	71377	109254	1	risk diff	Neale-B_UKBB_EUR_2017
rs10753232	rs10753232	chr1:180950126	chr1:180980990	C	T	rs12744212	chr1:180952516	chr1:180983380	A	C	1	0.96385	0.9837	Age at menopause	EFO_0004704;EFO_0004703	ReproGen	26414677	European	2015	0.13	0.02	5.1e-10	+	69360	0	69360	33	years	ReproGen_Age-at-Menopause_EUR_2015
rs6593925	rs6593925	chr1:205100663	chr1:205131535	C	G	rs6593925	chr1:205100663	chr1:205131535	C	G	0	1	1	Basophil percentage of granulocytes	EFO_0004586	Astle W	27863252	European	2016	-0.03287	0.006045	5.378e-08	-	173480	0	173480	2	IVNT	Astle-W_Blood-Cell-Traits_EUR_2016
rs6593925	rs6593925	chr1:205100663	chr1:205131535	C	G	rs6593925	chr1:205100663	chr1:205131535	C	G	0	1	1	Basophil percentage of white cells	EFO_0004586	Astle W	27863252	European	2016	-0.03132	0.005993	1.731e-07	-	173480	0	173480	2	IVNT	Astle-W_Blood-Cell-Traits_EUR_2016
rs6593925	rs6593925	chr1:205100663	chr1:205131535	C	G	rs6593925	chr1:205100663	chr1:205131535	C	G	0	1	1	High light scatter reticulocyte count	EFO_0004586	Astle W	27863252	European	2016	-0.02878	0.006184	3.273e-06	-	173480	0	173480	2	IVNT	Astle-W_Blood-Cell-Traits_EUR_2016
rs6593925	rs6593925	chr1:205100663	chr1:205131535	C	G	rs6593925	chr1:205100663	chr1:205131535	C	G	0	1	1	Immature fraction of reticulocytes	EFO_0004586	Astle W	27863252	European	2016	-0.0311	0.006128	3.856e-07	-	173480	0	173480	2	IVNT	Astle-W_Blood-Cell-Traits_EUR_2016
rs6593925	rs6593925	chr1:205100663	chr1:205131535	C	G	rs6593925	chr1:205100663	chr1:205131535	C	G	0	1	1	Mean corpuscular hemoglobin	EFO_0004586	Astle W	27863252	European	2016	0.03411	0.00611	2.363e-08	+	173480	0	173480	2	IVNT	Astle-W_Blood-Cell-Traits_EUR_2016
rs6593925	rs6593925	chr1:205100663	chr1:205131535	C	G	rs6593925	chr1:205100663	chr1:205131535	C	G	0	1	1	Mean platelet volume	EFO_0004586	Astle W	27863252	European	2016	-0.09579	0.006255	6.181e-53	-	173480	0	173480	2	IVNT	Astle-W_Blood-Cell-Traits_EUR_2016
rs6593925	rs6593925	chr1:205100663	chr1:205131535	C	G	rs6593925	chr1:205100663	chr1:205131535	C	G	0	1	1	Platelet count	EFO_0004586	Astle W	27863252	European	2016	0.04093	0.006303	8.344e-11	+	173480	0	173480	2	IVNT	Astle-W_Blood-Cell-Traits_EUR_2016
rs6593925	rs6593925	chr1:205100663	chr1:205131535	C	G	rs6593925	chr1:205100663	chr1:205131535	C	G	0	1	1	Red cell distribution width	EFO_0004586	Astle W	27863252	European	2016	-0.03833	0.006109	3.491e-10	-	173480	0	173480	2	IVNT	Astle-W_Blood-Cell-Traits_EUR_2016
rs6593925	rs6593925	chr1:205100663	chr1:205131535	C	G	rs3851294	chr1:205130413	chr1:205161285	G	A	1	0.98947	1	Basophil percentage of granulocytes	EFO_0004586	Astle W	27863252	European	2016	-0.03264	0.00603	6.174e-08	-	173480	0	173480	2	IVNT	Astle-W_Blood-Cell-Traits_EUR_2016
rs6593925	rs6593925	chr1:205100663	chr1:205131535	C	G	rs3851294	chr1:205130413	chr1:205161285	G	A	1	0.98947	1	Basophil percentage of white cells	EFO_0004586	Astle W	27863252	European	2016	-0.03126	0.005978	1.71e-07	-	173480	0	173480	2	IVNT	Astle-W_Blood-Cell-Traits_EUR_2016
rs6593925	rs6593925	chr1:205100663	chr1:205131535	C	G	rs3851294	chr1:205130413	chr1:205161285	G	A	1	0.98947	1	High light scatter percentage of red cells	EFO_0004586	Astle W	27863252	European	2016	-0.02735	0.006169	9.244e-06	-	173480	0	173480	2	IVNT	Astle-W_Blood-Cell-Traits_EUR_2016
rs6593925	rs6593925	chr1:205100663	chr1:205131535	C	G	rs3851294	chr1:205130413	chr1:205161285	G	A	1	0.98947	1	High light scatter reticulocyte count	EFO_0004586	Astle W	27863252	European	2016	-0.02918	0.006169	2.232e-06	-	173480	0	173480	2	IVNT	Astle-W_Blood-Cell-Traits_EUR_2016
rs6593925	rs6593925	chr1:205100663	chr1:205131535	C	G	rs3851294	chr1:205130413	chr1:205161285	G	A	1	0.98947	1	Immature fraction of reticulocytes	EFO_0004586	Astle W	27863252	European	2016	-0.03117	0.006112	3.386e-07	-	173480	0	173480	2	IVNT	Astle-W_Blood-Cell-Traits_EUR_2016
rs6593925	rs6593925	chr1:205100663	chr1:205131535	C	G	rs3851294	chr1:205130413	chr1:205161285	G	A	1	0.98947	1	Mean corpuscular hemoglobin	EFO_0004586	Astle W	27863252	European	2016	0.03387	0.006094	2.741e-08	+	173480	0	173480	2	IVNT	Astle-W_Blood-Cell-Traits_EUR_2016
rs6593925	rs6593925	chr1:205100663	chr1:205131535	C	G	rs3851294	chr1:205130413	chr1:205161285	G	A	1	0.98947	1	Mean platelet volume	EFO_0004586	Astle W	27863252	European	2016	-0.09554	0.00624	6.547e-53	-	173480	0	173480	2	IVNT	Astle-W_Blood-Cell-Traits_EUR_2016
rs6593925	rs6593925	chr1:205100663	chr1:205131535	C	G	rs3851294	chr1:205130413	chr1:205161285	G	A	1	0.98947	1	Platelet count	EFO_0004586	Astle W	27863252	European	2016	0.04079	0.006287	8.723e-11	+	173480	0	173480	2	IVNT	Astle-W_Blood-Cell-Traits_EUR_2016
rs6593925	rs6593925	chr1:205100663	chr1:205131535	C	G	rs3851294	chr1:205130413	chr1:205161285	G	A	1	0.98947	1	Red cell distribution width	EFO_0004586	Astle W	27863252	European	2016	-0.03878	0.006093	1.947e-10	-	173480	0	173480	2	IVNT	Astle-W_Blood-Cell-Traits_EUR_2016
rs6593925	rs6593925	chr1:205100663	chr1:205131535	C	G	rs3851294	chr1:205130413	chr1:205161285	G	A	1	0.98947	1	Waist hip ratio in females	EFO_0004343	GIANT	25673412	Mixed	2015	0.042	0.0086	1.5e-06	+	87563	0	87563	101	IVNT	GIANT_WHR-F_Mixed_2015
rs6593925	rs6593925	chr1:205100663	chr1:205131535	C	G	rs3851294	chr1:205130413	chr1:205161285	G	A	1	0.98947	1	Waist hip ratio adjusted for BMI in females greater than 50 years of age	EFO_0007788	GIANT	26426971	European	2015	0.05	0.011	3.2e-06	+	55514	0	55514	114	IVNT	GIANT_WHRadjBMI-F-GT-50_EUR_2015
rs6593925	rs6593925	chr1:205100663	chr1:205131535	C	G	rs3851294	chr1:205130413	chr1:205161285	G	A	1	0.98947	1	Fibroblastic disorders	EFO_0009432	Neale B	UKBB	European	2017	-0.001751	0.0003118	1.949e-08	-	337199	1862	335337	1	risk diff	Neale-B_UKBB_EUR_2017
rs6593925	rs6593925	chr1:205100663	chr1:205131535	C	G	rs2369633	chr1:205181062	chr1:205211934	C	T	1	0.97885	0.98937	Basophil percentage of granulocytes	EFO_0004586	Astle W	27863252	European	2016	-0.03241	0.006055	8.671e-08	-	173480	0	173480	2	IVNT	Astle-W_Blood-Cell-Traits_EUR_2016
rs6593925	rs6593925	chr1:205100663	chr1:205131535	C	G	rs2369633	chr1:205181062	chr1:205211934	C	T	1	0.97885	0.98937	Basophil percentage of white cells	EFO_0004586	Astle W	27863252	European	2016	-0.03093	0.006004	2.588e-07	-	173480	0	173480	2	IVNT	Astle-W_Blood-Cell-Traits_EUR_2016
rs6593925	rs6593925	chr1:205100663	chr1:205131535	C	G	rs2369633	chr1:205181062	chr1:205211934	C	T	1	0.97885	0.98937	High light scatter percentage of red cells	EFO_0004586	Astle W	27863252	European	2016	-0.02786	0.006196	6.89e-06	-	173480	0	173480	2	IVNT	Astle-W_Blood-Cell-Traits_EUR_2016
rs6593925	rs6593925	chr1:205100663	chr1:205131535	C	G	rs2369633	chr1:205181062	chr1:205211934	C	T	1	0.97885	0.98937	High light scatter reticulocyte count	EFO_0004586	Astle W	27863252	European	2016	-0.02975	0.006195	1.569e-06	-	173480	0	173480	2	IVNT	Astle-W_Blood-Cell-Traits_EUR_2016
rs6593925	rs6593925	chr1:205100663	chr1:205131535	C	G	rs2369633	chr1:205181062	chr1:205211934	C	T	1	0.97885	0.98937	Immature fraction of reticulocytes	EFO_0004586	Astle W	27863252	European	2016	-0.03191	0.006138	2.015e-07	-	173480	0	173480	2	IVNT	Astle-W_Blood-Cell-Traits_EUR_2016
rs6593925	rs6593925	chr1:205100663	chr1:205131535	C	G	rs2369633	chr1:205181062	chr1:205211934	C	T	1	0.97885	0.98937	Mean corpuscular hemoglobin	EFO_0004586	Astle W	27863252	European	2016	0.03478	0.006121	1.333e-08	+	173480	0	173480	2	IVNT	Astle-W_Blood-Cell-Traits_EUR_2016
rs6593925	rs6593925	chr1:205100663	chr1:205131535	C	G	rs2369633	chr1:205181062	chr1:205211934	C	T	1	0.97885	0.98937	Mean platelet volume	EFO_0004586	Astle W	27863252	European	2016	-0.09724	0.006267	2.667e-54	-	173480	0	173480	2	IVNT	Astle-W_Blood-Cell-Traits_EUR_2016
rs6593925	rs6593925	chr1:205100663	chr1:205131535	C	G	rs2369633	chr1:205181062	chr1:205211934	C	T	1	0.97885	0.98937	Platelet count	EFO_0004586	Astle W	27863252	European	2016	0.04199	0.006315	2.945e-11	+	173480	0	173480	2	IVNT	Astle-W_Blood-Cell-Traits_EUR_2016
rs6593925	rs6593925	chr1:205100663	chr1:205131535	C	G	rs2369633	chr1:205181062	chr1:205211934	C	T	1	0.97885	0.98937	Red cell distribution width	EFO_0004586	Astle W	27863252	European	2016	-0.03854	0.006119	3.014e-10	-	173480	0	173480	2	IVNT	Astle-W_Blood-Cell-Traits_EUR_2016
rs6593925	rs6593925	chr1:205100663	chr1:205131535	C	G	rs2369633	chr1:205181062	chr1:205211934	C	T	1	0.97885	0.98937	Waist hip ratio in females	EFO_0004343	GIANT	25673412	Mixed	2015	0.04	0.0088	4.6e-06	+	85620	0	85620	101	IVNT	GIANT_WHR-F_Mixed_2015
rs6593925	rs6593925	chr1:205100663	chr1:205131535	C	G	rs2369633	chr1:205181062	chr1:205211934	C	T	1	0.97885	0.98937	Waist hip ratio adjusted for physical activity in females	EFO_0007788	GIANT	28448500	Mixed	2017	0.0418	0.0092	6.19e-06	+	72151	0	72151	48	IVNT	GIANT_WHR-adjusted-PA-F_Mixed_2017
rs6593925	rs6593925	chr1:205100663	chr1:205131535	C	G	rs2369633	chr1:205181062	chr1:205211934	C	T	1	0.97885	0.98937	Waist hip ratio adjusted for BMI in females greater than 50 years of age	EFO_0007788	GIANT	26426971	European	2015	0.05	0.011	6.3e-06	+	54650	0	54650	114	IVNT	GIANT_WHRadjBMI-F-GT-50_EUR_2015
rs6593925	rs6593925	chr1:205100663	chr1:205131535	C	G	rs2369633	chr1:205181062	chr1:205211934	C	T	1	0.97885	0.98937	Fibroblastic disorders	EFO_0009432	Neale B	UKBB	European	2017	-0.001756	0.0003126	1.942e-08	-	337199	1862	335337	1	risk diff	Neale-B_UKBB_EUR_2017
rs6593925	rs6593925	chr1:205100663	chr1:205131535	C	G	rs9659978	chr1:205240913	chr1:205271785	G	A	1	0.97877	1	Basophil percentage of granulocytes	EFO_0004586	Astle W	27863252	European	2016	-0.03207	0.006094	1.424e-07	-	173480	0	173480	2	IVNT	Astle-W_Blood-Cell-Traits_EUR_2016
rs6593925	rs6593925	chr1:205100663	chr1:205131535	C	G	rs9659978	chr1:205240913	chr1:205271785	G	A	1	0.97877	1	Basophil percentage of white cells	EFO_0004586	Astle W	27863252	European	2016	-0.03058	0.006042	4.176e-07	-	173480	0	173480	2	IVNT	Astle-W_Blood-Cell-Traits_EUR_2016
rs6593925	rs6593925	chr1:205100663	chr1:205131535	C	G	rs9659978	chr1:205240913	chr1:205271785	G	A	1	0.97877	1	High light scatter percentage of red cells	EFO_0004586	Astle W	27863252	European	2016	-0.0289	0.006235	3.585e-06	-	173480	0	173480	2	IVNT	Astle-W_Blood-Cell-Traits_EUR_2016
rs6593925	rs6593925	chr1:205100663	chr1:205131535	C	G	rs9659978	chr1:205240913	chr1:205271785	G	A	1	0.97877	1	High light scatter reticulocyte count	EFO_0004586	Astle W	27863252	European	2016	-0.03073	0.006235	8.282e-07	-	173480	0	173480	2	IVNT	Astle-W_Blood-Cell-Traits_EUR_2016
rs6593925	rs6593925	chr1:205100663	chr1:205131535	C	G	rs9659978	chr1:205240913	chr1:205271785	G	A	1	0.97877	1	Immature fraction of reticulocytes	EFO_0004586	Astle W	27863252	European	2016	-0.03384	0.006178	4.326e-08	-	173480	0	173480	2	IVNT	Astle-W_Blood-Cell-Traits_EUR_2016
rs6593925	rs6593925	chr1:205100663	chr1:205131535	C	G	rs9659978	chr1:205240913	chr1:205271785	G	A	1	0.97877	1	Mean corpuscular hemoglobin	EFO_0004586	Astle W	27863252	European	2016	0.03575	0.00616	6.523e-09	+	173480	0	173480	2	IVNT	Astle-W_Blood-Cell-Traits_EUR_2016
rs6593925	rs6593925	chr1:205100663	chr1:205131535	C	G	rs9659978	chr1:205240913	chr1:205271785	G	A	1	0.97877	1	Mean platelet volume	EFO_0004586	Astle W	27863252	European	2016	-0.09783	0.006308	2.976e-54	-	173480	0	173480	2	IVNT	Astle-W_Blood-Cell-Traits_EUR_2016
rs6593925	rs6593925	chr1:205100663	chr1:205131535	C	G	rs9659978	chr1:205240913	chr1:205271785	G	A	1	0.97877	1	Platelet count	EFO_0004586	Astle W	27863252	European	2016	0.042	0.006356	3.884e-11	+	173480	0	173480	2	IVNT	Astle-W_Blood-Cell-Traits_EUR_2016
rs6593925	rs6593925	chr1:205100663	chr1:205131535	C	G	rs9659978	chr1:205240913	chr1:205271785	G	A	1	0.97877	1	Red cell distribution width	EFO_0004586	Astle W	27863252	European	2016	-0.03931	0.006159	1.736e-10	-	173480	0	173480	2	IVNT	Astle-W_Blood-Cell-Traits_EUR_2016
rs6593925	rs6593925	chr1:205100663	chr1:205131535	C	G	rs9659978	chr1:205240913	chr1:205271785	G	A	1	0.97877	1	Fibroblastic disorders	EFO_0009432	Neale B	UKBB	European	2017	-0.001783	0.0003141	1.369e-08	-	337199	1862	335337	1	risk diff	Neale-B_UKBB_EUR_2017
rs6593925	rs6593925	chr1:205100663	chr1:205131535	C	G	rs17728	chr1:205241659	chr1:205272531	C	T	1	0.9682	1	Basophil percentage of granulocytes	EFO_0004586	Astle W	27863252	European	2016	-0.03255	0.006095	9.244e-08	-	173480	0	173480	2	IVNT	Astle-W_Blood-Cell-Traits_EUR_2016
rs6593925	rs6593925	chr1:205100663	chr1:205131535	C	G	rs17728	chr1:205241659	chr1:205272531	C	T	1	0.9682	1	Basophil percentage of white cells	EFO_0004586	Astle W	27863252	European	2016	-0.03108	0.006043	2.703e-07	-	173480	0	173480	2	IVNT	Astle-W_Blood-Cell-Traits_EUR_2016
rs6593925	rs6593925	chr1:205100663	chr1:205131535	C	G	rs17728	chr1:205241659	chr1:205272531	C	T	1	0.9682	1	High light scatter percentage of red cells	EFO_0004586	Astle W	27863252	European	2016	-0.02891	0.006236	3.569e-06	-	173480	0	173480	2	IVNT	Astle-W_Blood-Cell-Traits_EUR_2016
rs6593925	rs6593925	chr1:205100663	chr1:205131535	C	G	rs17728	chr1:205241659	chr1:205272531	C	T	1	0.9682	1	High light scatter reticulocyte count	EFO_0004586	Astle W	27863252	European	2016	-0.0307	0.006236	8.484e-07	-	173480	0	173480	2	IVNT	Astle-W_Blood-Cell-Traits_EUR_2016
rs6593925	rs6593925	chr1:205100663	chr1:205131535	C	G	rs17728	chr1:205241659	chr1:205272531	C	T	1	0.9682	1	Immature fraction of reticulocytes	EFO_0004586	Astle W	27863252	European	2016	-0.03376	0.006179	4.667e-08	-	173480	0	173480	2	IVNT	Astle-W_Blood-Cell-Traits_EUR_2016
rs6593925	rs6593925	chr1:205100663	chr1:205131535	C	G	rs17728	chr1:205241659	chr1:205272531	C	T	1	0.9682	1	Mean corpuscular hemoglobin	EFO_0004586	Astle W	27863252	European	2016	0.03522	0.006161	1.088e-08	+	173480	0	173480	2	IVNT	Astle-W_Blood-Cell-Traits_EUR_2016
rs6593925	rs6593925	chr1:205100663	chr1:205131535	C	G	rs17728	chr1:205241659	chr1:205272531	C	T	1	0.9682	1	Mean platelet volume	EFO_0004586	Astle W	27863252	European	2016	-0.09779	0.006309	3.446e-54	-	173480	0	173480	2	IVNT	Astle-W_Blood-Cell-Traits_EUR_2016
rs6593925	rs6593925	chr1:205100663	chr1:205131535	C	G	rs17728	chr1:205241659	chr1:205272531	C	T	1	0.9682	1	Platelet count	EFO_0004586	Astle W	27863252	European	2016	0.04218	0.006357	3.238e-11	+	173480	0	173480	2	IVNT	Astle-W_Blood-Cell-Traits_EUR_2016
rs6593925	rs6593925	chr1:205100663	chr1:205131535	C	G	rs17728	chr1:205241659	chr1:205272531	C	T	1	0.9682	1	Red cell distribution width	EFO_0004586	Astle W	27863252	European	2016	-0.03898	0.00616	2.478e-10	-	173480	0	173480	2	IVNT	Astle-W_Blood-Cell-Traits_EUR_2016
rs6593925	rs6593925	chr1:205100663	chr1:205131535	C	G	rs17728	chr1:205241659	chr1:205272531	C	T	1	0.9682	1	Waist hip ratio adjusted for physical activity in females	EFO_0007788	GIANT	28448500	Mixed	2017	0.042	0.0095	8.88e-06	+	72133	0	72133	48	IVNT	GIANT_WHR-adjusted-PA-F_Mixed_2017
rs6593925	rs6593925	chr1:205100663	chr1:205131535	C	G	rs17728	chr1:205241659	chr1:205272531	C	T	1	0.9682	1	Waist hip ratio adjusted for BMI in females greater than 50 years of age	EFO_0007788	GIANT	26426971	European	2015	0.05	0.011	6.8e-06	+	54394	0	54394	114	IVNT	GIANT_WHRadjBMI-F-GT-50_EUR_2015
rs6593925	rs6593925	chr1:205100663	chr1:205131535	C	G	rs17728	chr1:205241659	chr1:205272531	C	T	1	0.9682	1	Fibroblastic disorders	EFO_0009432	Neale B	UKBB	European	2017	-0.001783	0.0003141	1.385e-08	-	337199	1862	335337	1	risk diff	Neale-B_UKBB_EUR_2017
rs902438	rs902438	chr1:212639003	chr1:212465661	C	T	rs902438	chr1:212639003	chr1:212465661	C	T	0	1	1	Basophil count	EFO_0004586	Astle W	27863252	European	2016	0.01811	0.003746	1.33e-06	+	173480	0	173480	2	IVNT	Astle-W_Blood-Cell-Traits_EUR_2016
rs902438	rs902438	chr1:212639003	chr1:212465661	C	T	rs902438	chr1:212639003	chr1:212465661	C	T	0	1	1	Basophil percentage of granulocytes	EFO_0004586	Astle W	27863252	European	2016	0.02045	0.003751	5.018e-08	+	173480	0	173480	2	IVNT	Astle-W_Blood-Cell-Traits_EUR_2016
rs902438	rs902438	chr1:212639003	chr1:212465661	C	T	rs902438	chr1:212639003	chr1:212465661	C	T	0	1	1	Basophil percentage of white cells	EFO_0004586	Astle W	27863252	European	2016	0.01827	0.003718	8.899e-07	+	173480	0	173480	2	IVNT	Astle-W_Blood-Cell-Traits_EUR_2016
rs902438	rs902438	chr1:212639003	chr1:212465661	C	T	rs902438	chr1:212639003	chr1:212465661	C	T	0	1	1	Granulocyte percentage of myeloid white cells	EFO_0004586	Astle W	27863252	European	2016	-0.01706	0.003824	8.14e-06	-	173480	0	173480	2	IVNT	Astle-W_Blood-Cell-Traits_EUR_2016
rs902438	rs902438	chr1:212639003	chr1:212465661	C	T	rs902439	chr1:212639033	chr1:212465691	G	A	1	0.92633	0.98078	Basophil count	EFO_0004586	Astle W	27863252	European	2016	0.01839	0.003762	1.016e-06	+	173480	0	173480	2	IVNT	Astle-W_Blood-Cell-Traits_EUR_2016
rs902438	rs902438	chr1:212639003	chr1:212465661	C	T	rs902439	chr1:212639033	chr1:212465691	G	A	1	0.92633	0.98078	Basophil percentage of granulocytes	EFO_0004586	Astle W	27863252	European	2016	0.02096	0.003767	2.626e-08	+	173480	0	173480	2	IVNT	Astle-W_Blood-Cell-Traits_EUR_2016
rs902438	rs902438	chr1:212639003	chr1:212465661	C	T	rs902439	chr1:212639033	chr1:212465691	G	A	1	0.92633	0.98078	Basophil percentage of white cells	EFO_0004586	Astle W	27863252	European	2016	0.01897	0.003734	3.782e-07	+	173480	0	173480	2	IVNT	Astle-W_Blood-Cell-Traits_EUR_2016
rs902438	rs902438	chr1:212639003	chr1:212465661	C	T	rs902439	chr1:212639033	chr1:212465691	G	A	1	0.92633	0.98078	Granulocyte percentage of myeloid white cells	EFO_0004586	Astle W	27863252	European	2016	-0.01754	0.00384	4.924e-06	-	173480	0	173480	2	IVNT	Astle-W_Blood-Cell-Traits_EUR_2016
rs11896326	rs11896326	chr2:190404514	chr2:189539788	C	T	rs744653	chr2:190378750	chr2:189514024	C	T	1	0.88927	0.9538	Iron status biomarkers ferritin levels	EFO_0004461;EFO_0004459	Benyamin B	25352340	European	2014	-0.089	0.01005	8e-19	-	-	-	-	-	unit decrease	NHGRI-EBI_GWAS_Catalog
rs11896326	rs11896326	chr2:190404514	chr2:189539788	C	T	rs744653	chr2:190378750	chr2:189514024	C	T	1	0.88927	0.9538	Iron status biomarkers transferrin levels	EFO_0004461;EFO_0006341	Benyamin B	25352340	European	2014	-0.068	0.00999	1e-11	-	-	-	-	-	unit increase	NHGRI-EBI_GWAS_Catalog
rs188264700	rs188264700	chr3:44813116	chr3:44771624	A	T	rs188264700	chr3:44813116	chr3:44771624	A	T	0	1	1	Cause of death: unspecified place	-	Neale B	UKBB	European	2017	-0.01405	0.002842	7.801e-07	-	7637	8	7629	1	risk diff	Neale-B_UKBB_EUR_2017
rs188264700	rs188264700	chr3:44813116	chr3:44771624	A	T	rs188264700	chr3:44813116	chr3:44771624	A	T	0	1	1	Poisoning by narcotics and psychodysleptics	EFO_0008546	Neale B	UKBB	European	2017	-0.001919	0.0003121	7.773e-10	-	337199	180	337019	1	risk diff	Neale-B_UKBB_EUR_2017
rs6445506	rs6445506	chr3:52528292	chr3:52494276	C	T	rs6445506	chr3:52528292	chr3:52494276	C	T	0	1	1	Pulse rate	EFO_0004326	Neale B	UKBB	European	2017	0.02593	0.005298	9.856e-07	+	317756	0	317756	1	IVNT	Neale-B_UKBB_EUR_2017
rs6445506	rs6445506	chr3:52528292	chr3:52494276	C	T	rs2109558	chr3:52501616	chr3:52467600	C	G	1	1	1	log Adiponectin	EFO_0004502	ADIPOGen	22479202	European	2012	-0.04841	0.01005	3.06e-06	-	27704	0	27704	18	ug/ml	ADIPOGen_Adiponectin_EUR_2012
rs6445506	rs6445506	chr3:52528292	chr3:52494276	C	T	rs2109558	chr3:52501616	chr3:52467600	C	G	1	1	1	Waist hip ratio	EFO_0004343	Heid IM	20935629	European	2010	NA	NA	6.1e-07	NA	77168	0	77168	32	IVNT	GIANT_WHR_EUR_2010
rs6445506	rs6445506	chr3:52528292	chr3:52494276	C	T	rs2109558	chr3:52501616	chr3:52467600	C	G	1	1	1	Waist hip ratio adjusted for BMI	EFO_0007788	GIANT	25673412	Mixed	2015	0.04	0.0078	3e-07	+	194862	0	194862	109	IVNT	GIANT_WHRadjBMI_Mixed_2015
rs6445506	rs6445506	chr3:52528292	chr3:52494276	C	T	rs2109558	chr3:52501616	chr3:52467600	C	G	1	1	1	High density lipoprotein	EFO_0004612	GLGC	24097068	European	2013	-0.0424	0.0081	1.026e-06	-	160799	0	160799	60	IVNT	GLGC_HDL_EUR_2013
rs6445506	rs6445506	chr3:52528292	chr3:52494276	C	T	rs2109558	chr3:52501616	chr3:52467600	C	G	1	1	1	Adiponectin levels	EFO_0004502	ADIPOGen	22479202	European	2012	NA	NA	3.06e-06	NA	29374	-	-	-	-	GRASP
rs6445506	rs6445506	chr3:52528292	chr3:52494276	C	T	rs2109558	chr3:52501616	chr3:52467600	C	G	1	1	1	Waist hip ratio	NCIT_C17651	Heid IM	20935629	European	2010	NA	NA	6.1e-07	NA	77167	-	-	-	-	GRASP
rs6445506	rs6445506	chr3:52528292	chr3:52494276	C	T	rs2109558	chr3:52501616	chr3:52467600	C	G	1	1	1	Pulse rate	EFO_0004326	Neale B	UKBB	European	2017	0.02572	0.005274	1.076e-06	+	317756	0	317756	1	IVNT	Neale-B_UKBB_EUR_2017
rs6445506	rs6445506	chr3:52528292	chr3:52494276	C	T	rs6784615	chr3:52506426	chr3:52472410	T	C	1	1	1	log Adiponectin	EFO_0004502	ADIPOGen	22479202	European	2012	-0.04516	0.009382	3.1e-06	-	29276	0	29276	18	ug/ml	ADIPOGen_Adiponectin_EUR_2012
rs6445506	rs6445506	chr3:52528292	chr3:52494276	C	T	rs6784615	chr3:52506426	chr3:52472410	T	C	1	1	1	Waist hip ratio	EFO_0004343	Heid IM	20935629	European	2010	NA	NA	3.18e-07	NA	76859	0	76859	32	IVNT	GIANT_WHR_EUR_2010
rs6445506	rs6445506	chr3:52528292	chr3:52494276	C	T	rs6784615	chr3:52506426	chr3:52472410	T	C	1	1	1	Waist hip ratio adjusted for BMI	EFO_0007788	GIANT	25673412	Mixed	2015	0.036	0.0075	2.1e-06	+	212372	0	212372	109	IVNT	GIANT_WHRadjBMI_Mixed_2015
rs6445506	rs6445506	chr3:52528292	chr3:52494276	C	T	rs6784615	chr3:52506426	chr3:52472410	T	C	1	1	1	High density lipoprotein	EFO_0004612	GLGC	24097068	European	2013	-0.0415	0.0075	2.896e-07	-	186974	0	186974	60	IVNT	GLGC_HDL_EUR_2013
rs6445506	rs6445506	chr3:52528292	chr3:52494276	C	T	rs6784615	chr3:52506426	chr3:52472410	T	C	1	1	1	Adiponectin levels	EFO_0004502	ADIPOGen	22479202	European	2012	NA	NA	3.1e-06	NA	29374	-	-	-	-	GRASP
rs6445506	rs6445506	chr3:52528292	chr3:52494276	C	T	rs6784615	chr3:52506426	chr3:52472410	T	C	1	1	1	Waist hip ratio	NCIT_C17651	Heid IM	20935629	European	2010	NA	NA	3.84e-10	NA	77167	-	-	-	-	GRASP
rs6445506	rs6445506	chr3:52528292	chr3:52494276	C	T	rs6784615	chr3:52506426	chr3:52472410	T	C	1	1	1	Waist hip ratio	EFO_0004343	Heid IM	20935629	European	2010	0.04	0.006396	4e-10	+	-	-	-	-	unit increase	NHGRI-EBI_GWAS_Catalog
rs6445506	rs6445506	chr3:52528292	chr3:52494276	C	T	rs6784615	chr3:52506426	chr3:52472410	T	C	1	1	1	Pulse rate	EFO_0004326	Neale B	UKBB	European	2017	0.02552	0.005269	1.272e-06	+	317756	0	317756	1	IVNT	Neale-B_UKBB_EUR_2017
rs6445506	rs6445506	chr3:52528292	chr3:52494276	C	T	rs6784615	chr3:52506426	chr3:52472410	T	C	1	1	1	Waist hip ratio	NCIT_C17651	Heid IM	20935629	European	2010	NA	NA	4e-10	NA	-	-	-	-	-	dbGaP
rs6445506	rs6445506	chr3:52528292	chr3:52494276	C	T	rs11921116	chr3:52508406	chr3:52474390	A	G	1	1	1	Pulse rate	EFO_0004326	Neale B	UKBB	European	2017	0.02601	0.005282	8.43e-07	+	317756	0	317756	1	IVNT	Neale-B_UKBB_EUR_2017
rs6445506	rs6445506	chr3:52528292	chr3:52494276	C	T	rs11721286	chr3:52509029	chr3:52475013	G	A	1	1	1	log Adiponectin	EFO_0004502	ADIPOGen	22479202	European	2012	-0.04616	0.009437	2.14e-06	-	29345	0	29345	18	ug/ml	ADIPOGen_Adiponectin_EUR_2012
rs6445506	rs6445506	chr3:52528292	chr3:52494276	C	T	rs11721286	chr3:52509029	chr3:52475013	G	A	1	1	1	Waist hip ratio	EFO_0004343	Heid IM	20935629	European	2010	NA	NA	4.9e-07	NA	77169	0	77169	32	IVNT	GIANT_WHR_EUR_2010
rs6445506	rs6445506	chr3:52528292	chr3:52494276	C	T	rs11721286	chr3:52509029	chr3:52475013	G	A	1	1	1	Waist hip ratio adjusted for BMI	EFO_0007788	GIANT	25673412	Mixed	2015	0.035	0.0076	4.4e-06	+	211085	0	211085	109	IVNT	GIANT_WHRadjBMI_Mixed_2015
rs6445506	rs6445506	chr3:52528292	chr3:52494276	C	T	rs11721286	chr3:52509029	chr3:52475013	G	A	1	1	1	High density lipoprotein	EFO_0004612	GLGC	24097068	European	2013	-0.0416	0.0074	2.891e-07	-	184153	0	184153	60	IVNT	GLGC_HDL_EUR_2013
rs6445506	rs6445506	chr3:52528292	chr3:52494276	C	T	rs11721286	chr3:52509029	chr3:52475013	G	A	1	1	1	Adiponectin levels	EFO_0004502	ADIPOGen	22479202	European	2012	NA	NA	2.1e-06	NA	29374	-	-	-	-	GRASP
rs6445506	rs6445506	chr3:52528292	chr3:52494276	C	T	rs11721286	chr3:52509029	chr3:52475013	G	A	1	1	1	Waist hip ratio	NCIT_C17651	Heid IM	20935629	European	2010	NA	NA	4.9e-07	NA	77167	-	-	-	-	GRASP
rs6445506	rs6445506	chr3:52528292	chr3:52494276	C	T	rs11721286	chr3:52509029	chr3:52475013	G	A	1	1	1	Pulse rate	EFO_0004326	Neale B	UKBB	European	2017	0.02613	0.005285	7.636e-07	+	317756	0	317756	1	IVNT	Neale-B_UKBB_EUR_2017
rs9874517	rs9874517	chr3:53128371	chr3:53094355	A	G	rs9874517	chr3:53128371	chr3:53094355	A	G	0	1	1	Age at menarche	EFO_0004703	Neale B	UKBB	European	2017	-0.02008	0.004138	1.229e-06	-	176008	0	176008	1	-	Neale-B_UKBB_EUR_2017
rs9874517	rs9874517	chr3:53128371	chr3:53094355	A	G	rs9874517	chr3:53128371	chr3:53094355	A	G	0	1	1	Arm fat-free mass left	-	Neale B	UKBB	European	2017	-0.01327	0.002573	2.479e-07	-	331159	0	331159	1	IVNT	Neale-B_UKBB_EUR_2017
rs9874517	rs9874517	chr3:53128371	chr3:53094355	A	G	rs9874517	chr3:53128371	chr3:53094355	A	G	0	1	1	Arm fat-free mass right	-	Neale B	UKBB	European	2017	-0.01291	0.002521	3.023e-07	-	331221	0	331221	1	IVNT	Neale-B_UKBB_EUR_2017
rs9874517	rs9874517	chr3:53128371	chr3:53094355	A	G	rs9874517	chr3:53128371	chr3:53094355	A	G	0	1	1	Arm predicted mass left	-	Neale B	UKBB	European	2017	-0.01324	0.002563	2.403e-07	-	331146	0	331146	1	IVNT	Neale-B_UKBB_EUR_2017
rs9874517	rs9874517	chr3:53128371	chr3:53094355	A	G	rs9874517	chr3:53128371	chr3:53094355	A	G	0	1	1	Arm predicted mass right	-	Neale B	UKBB	European	2017	-0.01318	0.002512	1.554e-07	-	331216	0	331216	1	IVNT	Neale-B_UKBB_EUR_2017
rs9874517	rs9874517	chr3:53128371	chr3:53094355	A	G	rs9874517	chr3:53128371	chr3:53094355	A	G	0	1	1	Basal metabolic rate	EFO_0007777	Neale B	UKBB	European	2017	-0.01502	0.002683	2.147e-08	-	331307	0	331307	1	IVNT	Neale-B_UKBB_EUR_2017
rs9874517	rs9874517	chr3:53128371	chr3:53094355	A	G	rs9874517	chr3:53128371	chr3:53094355	A	G	0	1	1	Comparative height size at age 10	-	Neale B	UKBB	European	2017	-0.01672	0.002764	1.435e-09	-	332021	0	332021	1	-	Neale-B_UKBB_EUR_2017
rs9874517	rs9874517	chr3:53128371	chr3:53094355	A	G	rs9874517	chr3:53128371	chr3:53094355	A	G	0	1	1	Height	EFO_0004339	Neale B	UKBB	European	2017	-0.02628	0.002875	6.162e-20	-	336474	0	336474	1	IVNT	Neale-B_UKBB_EUR_2017
rs9874517	rs9874517	chr3:53128371	chr3:53094355	A	G	rs9874517	chr3:53128371	chr3:53094355	A	G	0	1	1	Leg fat-free mass left	-	Neale B	UKBB	European	2017	-0.01388	0.002664	1.909e-07	-	331258	0	331258	1	IVNT	Neale-B_UKBB_EUR_2017
rs9874517	rs9874517	chr3:53128371	chr3:53094355	A	G	rs9874517	chr3:53128371	chr3:53094355	A	G	0	1	1	Leg fat-free mass right	-	Neale B	UKBB	European	2017	-0.01324	0.002663	6.662e-07	-	331285	0	331285	1	IVNT	Neale-B_UKBB_EUR_2017
rs9874517	rs9874517	chr3:53128371	chr3:53094355	A	G	rs9874517	chr3:53128371	chr3:53094355	A	G	0	1	1	Leg predicted mass left	-	Neale B	UKBB	European	2017	-0.0138	0.002646	1.842e-07	-	331253	0	331253	1	IVNT	Neale-B_UKBB_EUR_2017
rs9874517	rs9874517	chr3:53128371	chr3:53094355	A	G	rs9874517	chr3:53128371	chr3:53094355	A	G	0	1	1	Leg predicted mass right	-	Neale B	UKBB	European	2017	-0.01326	0.002646	5.386e-07	-	331285	0	331285	1	IVNT	Neale-B_UKBB_EUR_2017
rs9874517	rs9874517	chr3:53128371	chr3:53094355	A	G	rs9874517	chr3:53128371	chr3:53094355	A	G	0	1	1	Pulse rate	EFO_0004326	Neale B	UKBB	European	2017	0.02971	0.004172	1.08e-12	+	317756	0	317756	1	IVNT	Neale-B_UKBB_EUR_2017
rs9874517	rs9874517	chr3:53128371	chr3:53094355	A	G	rs9874517	chr3:53128371	chr3:53094355	A	G	0	1	1	Sitting height	EFO_0004339	Neale B	UKBB	European	2017	-0.02642	0.003127	2.974e-17	-	336172	0	336172	1	IVNT	Neale-B_UKBB_EUR_2017
rs9874517	rs9874517	chr3:53128371	chr3:53094355	A	G	rs9874517	chr3:53128371	chr3:53094355	A	G	0	1	1	Trunk fat-free mass	-	Neale B	UKBB	European	2017	-0.01722	0.002549	1.417e-11	-	331030	0	331030	1	IVNT	Neale-B_UKBB_EUR_2017
rs9874517	rs9874517	chr3:53128371	chr3:53094355	A	G	rs9874517	chr3:53128371	chr3:53094355	A	G	0	1	1	Trunk predicted mass	-	Neale B	UKBB	European	2017	-0.01727	0.00254	1.061e-11	-	330995	0	330995	1	IVNT	Neale-B_UKBB_EUR_2017
rs9874517	rs9874517	chr3:53128371	chr3:53094355	A	G	rs9874517	chr3:53128371	chr3:53094355	A	G	0	1	1	Whole body fat-free mass	-	Neale B	UKBB	European	2017	-0.01568	0.002559	8.793e-10	-	331291	0	331291	1	IVNT	Neale-B_UKBB_EUR_2017
rs9874517	rs9874517	chr3:53128371	chr3:53094355	A	G	rs9874517	chr3:53128371	chr3:53094355	A	G	0	1	1	Whole body water mass	-	Neale B	UKBB	European	2017	-0.01555	0.002562	1.295e-09	-	331315	0	331315	1	IVNT	Neale-B_UKBB_EUR_2017
rs9874517	rs9874517	chr3:53128371	chr3:53094355	A	G	rs11718752	chr3:53130745	chr3:53096729	T	C	1	1	1	Height in females	EFO_0004339	GIANT	23754948	European	2013	-0.045	0.0096	2.27e-06	-	73110	0	73110	46	Z-score	GIANT_Height-F_EUR_2013
rs9874517	rs9874517	chr3:53128371	chr3:53094355	A	G	rs11718752	chr3:53130745	chr3:53096729	T	C	1	1	1	Height	EFO_0004339	GIANT	20881960	European	2010	NA	NA	4.117e-06	NA	133800	0	133800	46	Z-score	GIANT_Height_EUR_2010
rs9874517	rs9874517	chr3:53128371	chr3:53094355	A	G	rs11718752	chr3:53130745	chr3:53096729	T	C	1	1	1	Height	EFO_0004339	GIANT	23754948	European	2013	-0.03349	0.006925	1.326e-06	-	133640	0	133640	46	Z-score	GIANT_Height_EUR_2013
rs9874517	rs9874517	chr3:53128371	chr3:53094355	A	G	rs11718752	chr3:53130745	chr3:53096729	T	C	1	1	1	Height	EFO_0004339	GIANT	25282103	European	2014	-0.038	0.005	8.1e-14	-	241382	0	241382	79	Z-score	GIANT_Height_EUR_2014
rs9874517	rs9874517	chr3:53128371	chr3:53094355	A	G	rs11718752	chr3:53130745	chr3:53096729	T	C	1	1	1	Hip circumference adjusted for BMI	EFO_0005093	GIANT	25673412	Mixed	2015	-0.036	0.0078	4.6e-06	-	132016	0	132016	109	IVNT	GIANT_HipadjBMI_Mixed_2015
rs9874517	rs9874517	chr3:53128371	chr3:53094355	A	G	rs11718752	chr3:53130745	chr3:53096729	T	C	1	1	1	Height	EFO_0004339	GIANT	20881960	European	2010	NA	NA	4.117e-06	NA	133653	-	-	-	-	GRASP
rs9874517	rs9874517	chr3:53128371	chr3:53094355	A	G	rs11718752	chr3:53130745	chr3:53096729	T	C	1	1	1	Age at menarche	EFO_0004703	Neale B	UKBB	European	2017	-0.01952	0.00407	1.616e-06	-	176008	0	176008	1	-	Neale-B_UKBB_EUR_2017
rs9874517	rs9874517	chr3:53128371	chr3:53094355	A	G	rs11718752	chr3:53130745	chr3:53096729	T	C	1	1	1	Arm fat-free mass left	-	Neale B	UKBB	European	2017	-0.01284	0.002531	3.914e-07	-	331159	0	331159	1	IVNT	Neale-B_UKBB_EUR_2017
rs9874517	rs9874517	chr3:53128371	chr3:53094355	A	G	rs11718752	chr3:53130745	chr3:53096729	T	C	1	1	1	Arm fat-free mass right	-	Neale B	UKBB	European	2017	-0.01243	0.00248	5.421e-07	-	331221	0	331221	1	IVNT	Neale-B_UKBB_EUR_2017
rs9874517	rs9874517	chr3:53128371	chr3:53094355	A	G	rs11718752	chr3:53130745	chr3:53096729	T	C	1	1	1	Arm predicted mass left	-	Neale B	UKBB	European	2017	-0.01273	0.002521	4.473e-07	-	331146	0	331146	1	IVNT	Neale-B_UKBB_EUR_2017
rs9874517	rs9874517	chr3:53128371	chr3:53094355	A	G	rs11718752	chr3:53130745	chr3:53096729	T	C	1	1	1	Arm predicted mass right	-	Neale B	UKBB	European	2017	-0.01276	0.002472	2.45e-07	-	331216	0	331216	1	IVNT	Neale-B_UKBB_EUR_2017
rs9874517	rs9874517	chr3:53128371	chr3:53094355	A	G	rs11718752	chr3:53130745	chr3:53096729	T	C	1	1	1	Basal metabolic rate	EFO_0007777	Neale B	UKBB	European	2017	-0.0144	0.002639	4.868e-08	-	331307	0	331307	1	IVNT	Neale-B_UKBB_EUR_2017
rs9874517	rs9874517	chr3:53128371	chr3:53094355	A	G	rs11718752	chr3:53130745	chr3:53096729	T	C	1	1	1	Comparative height size at age 10	-	Neale B	UKBB	European	2017	-0.01636	0.002719	1.798e-09	-	332021	0	332021	1	-	Neale-B_UKBB_EUR_2017
rs9874517	rs9874517	chr3:53128371	chr3:53094355	A	G	rs11718752	chr3:53130745	chr3:53096729	T	C	1	1	1	Height	EFO_0004339	Neale B	UKBB	European	2017	-0.02568	0.002828	1.108e-19	-	336474	0	336474	1	IVNT	Neale-B_UKBB_EUR_2017
rs9874517	rs9874517	chr3:53128371	chr3:53094355	A	G	rs11718752	chr3:53130745	chr3:53096729	T	C	1	1	1	Leg fat-free mass left	-	Neale B	UKBB	European	2017	-0.01323	0.002621	4.472e-07	-	331258	0	331258	1	IVNT	Neale-B_UKBB_EUR_2017
rs9874517	rs9874517	chr3:53128371	chr3:53094355	A	G	rs11718752	chr3:53130745	chr3:53096729	T	C	1	1	1	Leg fat-free mass right	-	Neale B	UKBB	European	2017	-0.01272	0.00262	1.217e-06	-	331285	0	331285	1	IVNT	Neale-B_UKBB_EUR_2017
rs9874517	rs9874517	chr3:53128371	chr3:53094355	A	G	rs11718752	chr3:53130745	chr3:53096729	T	C	1	1	1	Leg predicted mass left	-	Neale B	UKBB	European	2017	-0.01318	0.002603	4.161e-07	-	331253	0	331253	1	IVNT	Neale-B_UKBB_EUR_2017
rs9874517	rs9874517	chr3:53128371	chr3:53094355	A	G	rs11718752	chr3:53130745	chr3:53096729	T	C	1	1	1	Leg predicted mass right	-	Neale B	UKBB	European	2017	-0.01274	0.002603	9.794e-07	-	331285	0	331285	1	IVNT	Neale-B_UKBB_EUR_2017
rs9874517	rs9874517	chr3:53128371	chr3:53094355	A	G	rs11718752	chr3:53130745	chr3:53096729	T	C	1	1	1	Pulse rate	EFO_0004326	Neale B	UKBB	European	2017	0.03043	0.004104	1.223e-13	+	317756	0	317756	1	IVNT	Neale-B_UKBB_EUR_2017
rs9874517	rs9874517	chr3:53128371	chr3:53094355	A	G	rs11718752	chr3:53130745	chr3:53096729	T	C	1	1	1	Sitting height	EFO_0004339	Neale B	UKBB	European	2017	-0.02596	0.003077	3.256e-17	-	336172	0	336172	1	IVNT	Neale-B_UKBB_EUR_2017
rs9874517	rs9874517	chr3:53128371	chr3:53094355	A	G	rs11718752	chr3:53130745	chr3:53096729	T	C	1	1	1	Trunk fat-free mass	-	Neale B	UKBB	European	2017	-0.0166	0.002507	3.559e-11	-	331030	0	331030	1	IVNT	Neale-B_UKBB_EUR_2017
rs9874517	rs9874517	chr3:53128371	chr3:53094355	A	G	rs11718752	chr3:53130745	chr3:53096729	T	C	1	1	1	Trunk predicted mass	-	Neale B	UKBB	European	2017	-0.01665	0.002499	2.672e-11	-	330995	0	330995	1	IVNT	Neale-B_UKBB_EUR_2017
rs9874517	rs9874517	chr3:53128371	chr3:53094355	A	G	rs11718752	chr3:53130745	chr3:53096729	T	C	1	1	1	Whole body fat-free mass	-	Neale B	UKBB	European	2017	-0.01507	0.002517	2.138e-09	-	331291	0	331291	1	IVNT	Neale-B_UKBB_EUR_2017
rs9874517	rs9874517	chr3:53128371	chr3:53094355	A	G	rs11718752	chr3:53130745	chr3:53096729	T	C	1	1	1	Whole body water mass	-	Neale B	UKBB	European	2017	-0.01492	0.002521	3.284e-09	-	331315	0	331315	1	IVNT	Neale-B_UKBB_EUR_2017
rs9874517	rs9874517	chr3:53128371	chr3:53094355	A	G	rs7622420	chr3:53111069	chr3:53077053	A	G	1	0.98595	1	Height in females	EFO_0004339	GIANT	23754948	European	2013	-0.045	0.0096	2.51e-06	-	73062	0	73062	46	Z-score	GIANT_Height-F_EUR_2013
rs9874517	rs9874517	chr3:53128371	chr3:53094355	A	G	rs7622420	chr3:53111069	chr3:53077053	A	G	1	0.98595	1	Height	EFO_0004339	GIANT	20881960	European	2010	NA	NA	3.069e-06	NA	133728	0	133728	46	Z-score	GIANT_Height_EUR_2010
rs9874517	rs9874517	chr3:53128371	chr3:53094355	A	G	rs7622420	chr3:53111069	chr3:53077053	A	G	1	0.98595	1	Height	EFO_0004339	GIANT	23754948	European	2013	-0.03397	0.006925	9.339e-07	-	133567	0	133567	46	Z-score	GIANT_Height_EUR_2013
rs9874517	rs9874517	chr3:53128371	chr3:53094355	A	G	rs7622420	chr3:53111069	chr3:53077053	A	G	1	0.98595	1	Height	EFO_0004339	GIANT	25282103	European	2014	-0.037	0.0049	2e-14	-	253123	0	253123	79	Z-score	GIANT_Height_EUR_2014
rs9874517	rs9874517	chr3:53128371	chr3:53094355	A	G	rs7622420	chr3:53111069	chr3:53077053	A	G	1	0.98595	1	Hip circumference adjusted for BMI	EFO_0005093	GIANT	25673412	Mixed	2015	-0.038	0.0074	2.4e-07	-	143756	0	143756	109	IVNT	GIANT_HipadjBMI_Mixed_2015
rs9874517	rs9874517	chr3:53128371	chr3:53094355	A	G	rs7622420	chr3:53111069	chr3:53077053	A	G	1	0.98595	1	Height	EFO_0004339	GIANT	20881960	European	2010	NA	NA	3.069e-06	NA	133653	-	-	-	-	GRASP
rs9874517	rs9874517	chr3:53128371	chr3:53094355	A	G	rs7622420	chr3:53111069	chr3:53077053	A	G	1	0.98595	1	Age at menarche	EFO_0004703	Neale B	UKBB	European	2017	-0.01946	0.004086	1.905e-06	-	176008	0	176008	1	-	Neale-B_UKBB_EUR_2017
rs9874517	rs9874517	chr3:53128371	chr3:53094355	A	G	rs7622420	chr3:53111069	chr3:53077053	A	G	1	0.98595	1	Arm fat-free mass left	-	Neale B	UKBB	European	2017	-0.01231	0.00254	1.248e-06	-	331159	0	331159	1	IVNT	Neale-B_UKBB_EUR_2017
rs9874517	rs9874517	chr3:53128371	chr3:53094355	A	G	rs7622420	chr3:53111069	chr3:53077053	A	G	1	0.98595	1	Arm fat-free mass right	-	Neale B	UKBB	European	2017	-0.01197	0.002489	1.521e-06	-	331221	0	331221	1	IVNT	Neale-B_UKBB_EUR_2017
rs9874517	rs9874517	chr3:53128371	chr3:53094355	A	G	rs7622420	chr3:53111069	chr3:53077053	A	G	1	0.98595	1	Arm predicted mass left	-	Neale B	UKBB	European	2017	-0.01222	0.00253	1.378e-06	-	331146	0	331146	1	IVNT	Neale-B_UKBB_EUR_2017
rs9874517	rs9874517	chr3:53128371	chr3:53094355	A	G	rs7622420	chr3:53111069	chr3:53077053	A	G	1	0.98595	1	Arm predicted mass right	-	Neale B	UKBB	European	2017	-0.01228	0.00248	7.433e-07	-	331216	0	331216	1	IVNT	Neale-B_UKBB_EUR_2017
rs9874517	rs9874517	chr3:53128371	chr3:53094355	A	G	rs7622420	chr3:53111069	chr3:53077053	A	G	1	0.98595	1	Basal metabolic rate	EFO_0007777	Neale B	UKBB	European	2017	-0.01388	0.002649	1.611e-07	-	331307	0	331307	1	IVNT	Neale-B_UKBB_EUR_2017
rs9874517	rs9874517	chr3:53128371	chr3:53094355	A	G	rs7622420	chr3:53111069	chr3:53077053	A	G	1	0.98595	1	Comparative height size at age 10	-	Neale B	UKBB	European	2017	-0.01583	0.002728	6.536e-09	-	332021	0	332021	1	-	Neale-B_UKBB_EUR_2017
rs9874517	rs9874517	chr3:53128371	chr3:53094355	A	G	rs7622420	chr3:53111069	chr3:53077053	A	G	1	0.98595	1	Height	EFO_0004339	Neale B	UKBB	European	2017	-0.02448	0.002838	6.469e-18	-	336474	0	336474	1	IVNT	Neale-B_UKBB_EUR_2017
rs9874517	rs9874517	chr3:53128371	chr3:53094355	A	G	rs7622420	chr3:53111069	chr3:53077053	A	G	1	0.98595	1	Leg fat-free mass left	-	Neale B	UKBB	European	2017	-0.01272	0.00263	1.321e-06	-	331258	0	331258	1	IVNT	Neale-B_UKBB_EUR_2017
rs9874517	rs9874517	chr3:53128371	chr3:53094355	A	G	rs7622420	chr3:53111069	chr3:53077053	A	G	1	0.98595	1	Leg fat-free mass right	-	Neale B	UKBB	European	2017	-0.01235	0.002629	2.632e-06	-	331285	0	331285	1	IVNT	Neale-B_UKBB_EUR_2017
rs9874517	rs9874517	chr3:53128371	chr3:53094355	A	G	rs7622420	chr3:53111069	chr3:53077053	A	G	1	0.98595	1	Leg predicted mass left	-	Neale B	UKBB	European	2017	-0.01267	0.002612	1.233e-06	-	331253	0	331253	1	IVNT	Neale-B_UKBB_EUR_2017
rs9874517	rs9874517	chr3:53128371	chr3:53094355	A	G	rs7622420	chr3:53111069	chr3:53077053	A	G	1	0.98595	1	Leg predicted mass right	-	Neale B	UKBB	European	2017	-0.01236	0.002612	2.206e-06	-	331285	0	331285	1	IVNT	Neale-B_UKBB_EUR_2017
rs9874517	rs9874517	chr3:53128371	chr3:53094355	A	G	rs7622420	chr3:53111069	chr3:53077053	A	G	1	0.98595	1	Pulse rate	EFO_0004326	Neale B	UKBB	European	2017	0.03006	0.004118	2.866e-13	+	317756	0	317756	1	IVNT	Neale-B_UKBB_EUR_2017
rs9874517	rs9874517	chr3:53128371	chr3:53094355	A	G	rs7622420	chr3:53111069	chr3:53077053	A	G	1	0.98595	1	Sitting height	EFO_0004339	Neale B	UKBB	European	2017	-0.02503	0.003088	5.17e-16	-	336172	0	336172	1	IVNT	Neale-B_UKBB_EUR_2017
rs9874517	rs9874517	chr3:53128371	chr3:53094355	A	G	rs7622420	chr3:53111069	chr3:53077053	A	G	1	0.98595	1	Trunk fat-free mass	-	Neale B	UKBB	European	2017	-0.016	0.002516	2.025e-10	-	331030	0	331030	1	IVNT	Neale-B_UKBB_EUR_2017
rs9874517	rs9874517	chr3:53128371	chr3:53094355	A	G	rs7622420	chr3:53111069	chr3:53077053	A	G	1	0.98595	1	Trunk predicted mass	-	Neale B	UKBB	European	2017	-0.01605	0.002508	1.543e-10	-	330995	0	330995	1	IVNT	Neale-B_UKBB_EUR_2017
rs9874517	rs9874517	chr3:53128371	chr3:53094355	A	G	rs7622420	chr3:53111069	chr3:53077053	A	G	1	0.98595	1	Whole body fat-free mass	-	Neale B	UKBB	European	2017	-0.01455	0.002526	8.478e-09	-	331291	0	331291	1	IVNT	Neale-B_UKBB_EUR_2017
rs9874517	rs9874517	chr3:53128371	chr3:53094355	A	G	rs7622420	chr3:53111069	chr3:53077053	A	G	1	0.98595	1	Whole body water mass	-	Neale B	UKBB	European	2017	-0.01439	0.00253	1.297e-08	-	331315	0	331315	1	IVNT	Neale-B_UKBB_EUR_2017
rs9874517	rs9874517	chr3:53128371	chr3:53094355	A	G	rs59583591	chr3:53119581	chr3:53085565	T	C	1	0.98595	1	Age at menarche	EFO_0004703	Neale B	UKBB	European	2017	-0.01936	0.004087	2.164e-06	-	176008	0	176008	1	-	Neale-B_UKBB_EUR_2017
rs9874517	rs9874517	chr3:53128371	chr3:53094355	A	G	rs59583591	chr3:53119581	chr3:53085565	T	C	1	0.98595	1	Arm fat-free mass left	-	Neale B	UKBB	European	2017	-0.01231	0.00254	1.265e-06	-	331159	0	331159	1	IVNT	Neale-B_UKBB_EUR_2017
rs9874517	rs9874517	chr3:53128371	chr3:53094355	A	G	rs59583591	chr3:53119581	chr3:53085565	T	C	1	0.98595	1	Arm fat-free mass right	-	Neale B	UKBB	European	2017	-0.01201	0.00249	1.416e-06	-	331221	0	331221	1	IVNT	Neale-B_UKBB_EUR_2017
rs9874517	rs9874517	chr3:53128371	chr3:53094355	A	G	rs59583591	chr3:53119581	chr3:53085565	T	C	1	0.98595	1	Arm predicted mass left	-	Neale B	UKBB	European	2017	-0.01223	0.002531	1.363e-06	-	331146	0	331146	1	IVNT	Neale-B_UKBB_EUR_2017
rs9874517	rs9874517	chr3:53128371	chr3:53094355	A	G	rs59583591	chr3:53119581	chr3:53085565	T	C	1	0.98595	1	Arm predicted mass right	-	Neale B	UKBB	European	2017	-0.01234	0.002481	6.594e-07	-	331216	0	331216	1	IVNT	Neale-B_UKBB_EUR_2017
rs9874517	rs9874517	chr3:53128371	chr3:53094355	A	G	rs59583591	chr3:53119581	chr3:53085565	T	C	1	0.98595	1	Basal metabolic rate	EFO_0007777	Neale B	UKBB	European	2017	-0.0139	0.002649	1.552e-07	-	331307	0	331307	1	IVNT	Neale-B_UKBB_EUR_2017
rs9874517	rs9874517	chr3:53128371	chr3:53094355	A	G	rs59583591	chr3:53119581	chr3:53085565	T	C	1	0.98595	1	Comparative height size at age 10	-	Neale B	UKBB	European	2017	-0.01573	0.002729	8.187e-09	-	332021	0	332021	1	-	Neale-B_UKBB_EUR_2017
rs9874517	rs9874517	chr3:53128371	chr3:53094355	A	G	rs59583591	chr3:53119581	chr3:53085565	T	C	1	0.98595	1	Height	EFO_0004339	Neale B	UKBB	European	2017	-0.02466	0.002839	3.803e-18	-	336474	0	336474	1	IVNT	Neale-B_UKBB_EUR_2017
rs9874517	rs9874517	chr3:53128371	chr3:53094355	A	G	rs59583591	chr3:53119581	chr3:53085565	T	C	1	0.98595	1	Leg fat-free mass left	-	Neale B	UKBB	European	2017	-0.01282	0.002631	1.107e-06	-	331258	0	331258	1	IVNT	Neale-B_UKBB_EUR_2017
rs9874517	rs9874517	chr3:53128371	chr3:53094355	A	G	rs59583591	chr3:53119581	chr3:53085565	T	C	1	0.98595	1	Leg fat-free mass right	-	Neale B	UKBB	European	2017	-0.01243	0.00263	2.276e-06	-	331285	0	331285	1	IVNT	Neale-B_UKBB_EUR_2017
rs9874517	rs9874517	chr3:53128371	chr3:53094355	A	G	rs59583591	chr3:53119581	chr3:53085565	T	C	1	0.98595	1	Leg predicted mass left	-	Neale B	UKBB	European	2017	-0.01276	0.002613	1.055e-06	-	331253	0	331253	1	IVNT	Neale-B_UKBB_EUR_2017
rs9874517	rs9874517	chr3:53128371	chr3:53094355	A	G	rs59583591	chr3:53119581	chr3:53085565	T	C	1	0.98595	1	Leg predicted mass right	-	Neale B	UKBB	European	2017	-0.01245	0.002613	1.889e-06	-	331285	0	331285	1	IVNT	Neale-B_UKBB_EUR_2017
rs9874517	rs9874517	chr3:53128371	chr3:53094355	A	G	rs59583591	chr3:53119581	chr3:53085565	T	C	1	0.98595	1	Pulse rate	EFO_0004326	Neale B	UKBB	European	2017	0.03003	0.004119	3.095e-13	+	317756	0	317756	1	IVNT	Neale-B_UKBB_EUR_2017
rs9874517	rs9874517	chr3:53128371	chr3:53094355	A	G	rs59583591	chr3:53119581	chr3:53085565	T	C	1	0.98595	1	Sitting height	EFO_0004339	Neale B	UKBB	European	2017	-0.02521	0.003088	3.326e-16	-	336172	0	336172	1	IVNT	Neale-B_UKBB_EUR_2017
rs9874517	rs9874517	chr3:53128371	chr3:53094355	A	G	rs59583591	chr3:53119581	chr3:53085565	T	C	1	0.98595	1	Trunk fat-free mass	-	Neale B	UKBB	European	2017	-0.016	0.002517	2.049e-10	-	331030	0	331030	1	IVNT	Neale-B_UKBB_EUR_2017
rs9874517	rs9874517	chr3:53128371	chr3:53094355	A	G	rs59583591	chr3:53119581	chr3:53085565	T	C	1	0.98595	1	Trunk predicted mass	-	Neale B	UKBB	European	2017	-0.01605	0.002509	1.559e-10	-	330995	0	330995	1	IVNT	Neale-B_UKBB_EUR_2017
rs9874517	rs9874517	chr3:53128371	chr3:53094355	A	G	rs59583591	chr3:53119581	chr3:53085565	T	C	1	0.98595	1	Whole body fat-free mass	-	Neale B	UKBB	European	2017	-0.01458	0.002527	7.927e-09	-	331291	0	331291	1	IVNT	Neale-B_UKBB_EUR_2017
rs9874517	rs9874517	chr3:53128371	chr3:53094355	A	G	rs59583591	chr3:53119581	chr3:53085565	T	C	1	0.98595	1	Whole body water mass	-	Neale B	UKBB	European	2017	-0.01443	0.00253	1.194e-08	-	331315	0	331315	1	IVNT	Neale-B_UKBB_EUR_2017
rs9874517	rs9874517	chr3:53128371	chr3:53094355	A	G	rs9875573	chr3:53123079	chr3:53089063	A	T	1	0.98595	1	Age at menarche	EFO_0004703	Neale B	UKBB	European	2017	-0.01949	0.004089	1.871e-06	-	176008	0	176008	1	-	Neale-B_UKBB_EUR_2017
rs9874517	rs9874517	chr3:53128371	chr3:53094355	A	G	rs9875573	chr3:53123079	chr3:53089063	A	T	1	0.98595	1	Arm fat-free mass left	-	Neale B	UKBB	European	2017	-0.01244	0.002542	9.833e-07	-	331159	0	331159	1	IVNT	Neale-B_UKBB_EUR_2017
rs9874517	rs9874517	chr3:53128371	chr3:53094355	A	G	rs9875573	chr3:53123079	chr3:53089063	A	T	1	0.98595	1	Arm fat-free mass right	-	Neale B	UKBB	European	2017	-0.01213	0.002492	1.126e-06	-	331221	0	331221	1	IVNT	Neale-B_UKBB_EUR_2017
rs9874517	rs9874517	chr3:53128371	chr3:53094355	A	G	rs9875573	chr3:53123079	chr3:53089063	A	T	1	0.98595	1	Arm predicted mass left	-	Neale B	UKBB	European	2017	-0.01234	0.002533	1.096e-06	-	331146	0	331146	1	IVNT	Neale-B_UKBB_EUR_2017
rs9874517	rs9874517	chr3:53128371	chr3:53094355	A	G	rs9875573	chr3:53123079	chr3:53089063	A	T	1	0.98595	1	Arm predicted mass right	-	Neale B	UKBB	European	2017	-0.01244	0.002483	5.408e-07	-	331216	0	331216	1	IVNT	Neale-B_UKBB_EUR_2017
rs9874517	rs9874517	chr3:53128371	chr3:53094355	A	G	rs9875573	chr3:53123079	chr3:53089063	A	T	1	0.98595	1	Basal metabolic rate	EFO_0007777	Neale B	UKBB	European	2017	-0.01401	0.002651	1.275e-07	-	331307	0	331307	1	IVNT	Neale-B_UKBB_EUR_2017
rs9874517	rs9874517	chr3:53128371	chr3:53094355	A	G	rs9875573	chr3:53123079	chr3:53089063	A	T	1	0.98595	1	Comparative height size at age 10	-	Neale B	UKBB	European	2017	-0.01571	0.002731	8.751e-09	-	332021	0	332021	1	-	Neale-B_UKBB_EUR_2017
rs9874517	rs9874517	chr3:53128371	chr3:53094355	A	G	rs9875573	chr3:53123079	chr3:53089063	A	T	1	0.98595	1	Height	EFO_0004339	Neale B	UKBB	European	2017	-0.0247	0.002841	3.563e-18	-	336474	0	336474	1	IVNT	Neale-B_UKBB_EUR_2017
rs9874517	rs9874517	chr3:53128371	chr3:53094355	A	G	rs9875573	chr3:53123079	chr3:53089063	A	T	1	0.98595	1	Leg fat-free mass left	-	Neale B	UKBB	European	2017	-0.0129	0.002633	9.671e-07	-	331258	0	331258	1	IVNT	Neale-B_UKBB_EUR_2017
rs9874517	rs9874517	chr3:53128371	chr3:53094355	A	G	rs9875573	chr3:53123079	chr3:53089063	A	T	1	0.98595	1	Leg fat-free mass right	-	Neale B	UKBB	European	2017	-0.01249	0.002632	2.081e-06	-	331285	0	331285	1	IVNT	Neale-B_UKBB_EUR_2017
rs9874517	rs9874517	chr3:53128371	chr3:53094355	A	G	rs9875573	chr3:53123079	chr3:53089063	A	T	1	0.98595	1	Leg predicted mass left	-	Neale B	UKBB	European	2017	-0.01284	0.002615	9.176e-07	-	331253	0	331253	1	IVNT	Neale-B_UKBB_EUR_2017
rs9874517	rs9874517	chr3:53128371	chr3:53094355	A	G	rs9875573	chr3:53123079	chr3:53089063	A	T	1	0.98595	1	Leg predicted mass right	-	Neale B	UKBB	European	2017	-0.01251	0.002615	1.701e-06	-	331285	0	331285	1	IVNT	Neale-B_UKBB_EUR_2017
rs9874517	rs9874517	chr3:53128371	chr3:53094355	A	G	rs9875573	chr3:53123079	chr3:53089063	A	T	1	0.98595	1	Pulse rate	EFO_0004326	Neale B	UKBB	European	2017	0.02996	0.004122	3.648e-13	+	317756	0	317756	1	IVNT	Neale-B_UKBB_EUR_2017
rs9874517	rs9874517	chr3:53128371	chr3:53094355	A	G	rs9875573	chr3:53123079	chr3:53089063	A	T	1	0.98595	1	Sitting height	EFO_0004339	Neale B	UKBB	European	2017	-0.02536	0.003091	2.286e-16	-	336172	0	336172	1	IVNT	Neale-B_UKBB_EUR_2017
rs9874517	rs9874517	chr3:53128371	chr3:53094355	A	G	rs9875573	chr3:53123079	chr3:53089063	A	T	1	0.98595	1	Trunk fat-free mass	-	Neale B	UKBB	European	2017	-0.01612	0.002519	1.54e-10	-	331030	0	331030	1	IVNT	Neale-B_UKBB_EUR_2017
rs9874517	rs9874517	chr3:53128371	chr3:53094355	A	G	rs9875573	chr3:53123079	chr3:53089063	A	T	1	0.98595	1	Trunk predicted mass	-	Neale B	UKBB	European	2017	-0.01617	0.00251	1.178e-10	-	330995	0	330995	1	IVNT	Neale-B_UKBB_EUR_2017
rs9874517	rs9874517	chr3:53128371	chr3:53094355	A	G	rs9875573	chr3:53123079	chr3:53089063	A	T	1	0.98595	1	Whole body fat-free mass	-	Neale B	UKBB	European	2017	-0.01468	0.002528	6.369e-09	-	331291	0	331291	1	IVNT	Neale-B_UKBB_EUR_2017
rs9874517	rs9874517	chr3:53128371	chr3:53094355	A	G	rs9875573	chr3:53123079	chr3:53089063	A	T	1	0.98595	1	Whole body water mass	-	Neale B	UKBB	European	2017	-0.01453	0.002532	9.672e-09	-	331315	0	331315	1	IVNT	Neale-B_UKBB_EUR_2017
rs4428180	rs4428180	chr3:133466374	chr3:133747530	A	G	rs16840812	chr3:133462807	chr3:133743963	T	C	1	0.83651	0.95694	Mean corpuscular hemoglobin	EFO_0004586	Astle W	27863252	European	2016	-0.02191	0.004675	2.768e-06	-	173480	0	173480	2	IVNT	Astle-W_Blood-Cell-Traits_EUR_2016
rs4428180	rs4428180	chr3:133466374	chr3:133747530	A	G	rs16840812	chr3:133462807	chr3:133743963	T	C	1	0.83651	0.95694	Fracture of lower leg, including ankle	EFO_0009512	Neale B	UKBB	European	2017	0.001352	0.0003034	8.38e-06	+	337199	3017	334182	1	risk diff	Neale-B_UKBB_EUR_2017
rs4428180	rs4428180	chr3:133466374	chr3:133747530	A	G	rs8177184	chr3:133464496	chr3:133745652	A	G	1	0.83651	0.95694	Mean corpuscular hemoglobin	EFO_0004586	Astle W	27863252	European	2016	-0.02226	0.00469	2.075e-06	-	173480	0	173480	2	IVNT	Astle-W_Blood-Cell-Traits_EUR_2016
rs4428180	rs4428180	chr3:133466374	chr3:133747530	A	G	rs8177184	chr3:133464496	chr3:133745652	A	G	1	0.83651	0.95694	Fracture of lower leg, including ankle	EFO_0009512	Neale B	UKBB	European	2017	0.001348	0.0003034	8.939e-06	+	337199	3017	334182	1	risk diff	Neale-B_UKBB_EUR_2017
rs4428180	rs4428180	chr3:133466374	chr3:133747530	A	G	rs8177181	chr3:133463798	chr3:133744954	T	A	1	0.82821	0.94839	Mean corpuscular hemoglobin	EFO_0004586	Astle W	27863252	European	2016	-0.02202	0.004678	2.521e-06	-	173480	0	173480	2	IVNT	Astle-W_Blood-Cell-Traits_EUR_2016
rs4428180	rs4428180	chr3:133466374	chr3:133747530	A	G	rs8177181	chr3:133463798	chr3:133744954	T	A	1	0.82821	0.94839	Fracture of lower leg, including ankle	EFO_0009512	Neale B	UKBB	European	2017	0.001353	0.0003034	8.22e-06	+	337199	3017	334182	1	risk diff	Neale-B_UKBB_EUR_2017
rs16861680	rs16861680	chr3:148988978	chr3:149271191	C	T	rs60505846	chr3:148971445	chr3:149253658	T	A	1	0.91671	0.97116	Cause of death: alzheimers disease, unspecified	EFO_0000249	Neale B	UKBB	European	2017	-0.01073	0.002313	3.581e-06	-	7637	28	7609	1	risk diff	Neale-B_UKBB_EUR_2017
rs1134634	rs1134634	chr4:15603069	chr4:15601446	C	G	rs1134634	chr4:15603069	chr4:15601446	C	G	0	1	1	Mean corpuscular hemoglobin	EFO_0004586	Astle W	27863252	European	2016	0.03132	0.003599	3.235e-18	+	173480	0	173480	2	IVNT	Astle-W_Blood-Cell-Traits_EUR_2016
rs1134634	rs1134634	chr4:15603069	chr4:15601446	C	G	rs1134634	chr4:15603069	chr4:15601446	C	G	0	1	1	Mean corpuscular volume	EFO_0004586	Astle W	27863252	European	2016	0.03268	0.003588	8.27e-20	+	173480	0	173480	2	IVNT	Astle-W_Blood-Cell-Traits_EUR_2016
rs1134634	rs1134634	chr4:15603069	chr4:15601446	C	G	rs1134634	chr4:15603069	chr4:15601446	C	G	0	1	1	Red blood cell count	EFO_0004586	Astle W	27863252	European	2016	-0.02148	0.003615	2.834e-09	-	173480	0	173480	2	IVNT	Astle-W_Blood-Cell-Traits_EUR_2016
rs1134634	rs1134634	chr4:15603069	chr4:15601446	C	G	rs1134634	chr4:15603069	chr4:15601446	C	G	0	1	1	Mean corpuscular hemoglobin	EFO_0004527	Astle W	27863252	European	2016	0.03132	0.003595	3e-18	+	-	-	-	-	unit increase	NHGRI-EBI_GWAS_Catalog
rs1134634	rs1134634	chr4:15603069	chr4:15601446	C	G	rs1134634	chr4:15603069	chr4:15601446	C	G	0	1	1	Mean corpuscular volume	EFO_0004526	Astle W	27863252	European	2016	0.03268	0.003586	8e-20	+	-	-	-	-	unit increase	NHGRI-EBI_GWAS_Catalog
rs1134634	rs1134634	chr4:15603069	chr4:15601446	C	G	rs1134634	chr4:15603069	chr4:15601446	C	G	0	1	1	Sitting height	EFO_0004339	Neale B	UKBB	European	2017	-0.008486	0.001903	8.192e-06	-	336172	0	336172	1	IVNT	Neale-B_UKBB_EUR_2017
rs201791735	rs201791735	chr4:38638966	chr4:38637345	-	TC	rs201791735	chr4:38638966	chr4:38637345	-	TC	0	1	1	Eosinophil percentage of granulocytes	EFO_0004586	Astle W	27863252	European	2016	NA	NA	3.412e-07	NA	173480	0	173480	2	IVNT	Astle-W_Blood-Cell-Traits_EUR_2016
rs201791735	rs201791735	chr4:38638966	chr4:38637345	-	TC	rs201791735	chr4:38638966	chr4:38637345	-	TC	0	1	1	Eosinophil percentage of white cells	EFO_0004586	Astle W	27863252	European	2016	NA	NA	8.134e-11	NA	173480	0	173480	2	IVNT	Astle-W_Blood-Cell-Traits_EUR_2016
rs201791735	rs201791735	chr4:38638966	chr4:38637345	-	TC	rs201791735	chr4:38638966	chr4:38637345	-	TC	0	1	1	High light scatter percentage of red cells	EFO_0004586	Astle W	27863252	European	2016	NA	NA	3.275e-08	NA	173480	0	173480	2	IVNT	Astle-W_Blood-Cell-Traits_EUR_2016
rs201791735	rs201791735	chr4:38638966	chr4:38637345	-	TC	rs201791735	chr4:38638966	chr4:38637345	-	TC	0	1	1	High light scatter reticulocyte count	EFO_0004586	Astle W	27863252	European	2016	NA	NA	3.684e-07	NA	173480	0	173480	2	IVNT	Astle-W_Blood-Cell-Traits_EUR_2016
rs201791735	rs201791735	chr4:38638966	chr4:38637345	-	TC	rs201791735	chr4:38638966	chr4:38637345	-	TC	0	1	1	Immature fraction of reticulocytes	EFO_0004586	Astle W	27863252	European	2016	NA	NA	1.755e-06	NA	173480	0	173480	2	IVNT	Astle-W_Blood-Cell-Traits_EUR_2016
rs201791735	rs201791735	chr4:38638966	chr4:38637345	-	TC	rs201791735	chr4:38638966	chr4:38637345	-	TC	0	1	1	Lymphocyte count	EFO_0004586	Astle W	27863252	European	2016	NA	NA	2.102e-31	NA	173480	0	173480	2	IVNT	Astle-W_Blood-Cell-Traits_EUR_2016
rs201791735	rs201791735	chr4:38638966	chr4:38637345	-	TC	rs201791735	chr4:38638966	chr4:38637345	-	TC	0	1	1	Lymphocyte percentage of white cells	EFO_0004586	Astle W	27863252	European	2016	NA	NA	6.78e-14	NA	173480	0	173480	2	IVNT	Astle-W_Blood-Cell-Traits_EUR_2016
rs201791735	rs201791735	chr4:38638966	chr4:38637345	-	TC	rs201791735	chr4:38638966	chr4:38637345	-	TC	0	1	1	Neutrophil percentage of granulocytes	EFO_0004586	Astle W	27863252	European	2016	NA	NA	5.381e-06	NA	173480	0	173480	2	IVNT	Astle-W_Blood-Cell-Traits_EUR_2016
rs201791735	rs201791735	chr4:38638966	chr4:38637345	-	TC	rs201791735	chr4:38638966	chr4:38637345	-	TC	0	1	1	White blood cell count	EFO_0004586	Astle W	27863252	European	2016	NA	NA	1.241e-10	NA	173480	0	173480	2	IVNT	Astle-W_Blood-Cell-Traits_EUR_2016
rs115064203	rs115064203	chr4:102020510	chr4:101099353	A	T	rs115064203	chr4:102020510	chr4:101099353	A	T	0	1	1	Arm fat percentage left	-	Neale B	UKBB	European	2017	0.03016	0.006643	5.616e-06	+	331198	0	331198	1	IVNT	Neale-B_UKBB_EUR_2017
rs115064203	rs115064203	chr4:102020510	chr4:101099353	A	T	rs115064203	chr4:102020510	chr4:101099353	A	T	0	1	1	Arm fat percentage right	-	Neale B	UKBB	European	2017	0.03136	0.006674	2.608e-06	+	331249	0	331249	1	IVNT	Neale-B_UKBB_EUR_2017
rs115064203	rs115064203	chr4:102020510	chr4:101099353	A	T	rs77161209	chr4:102004130	chr4:101082973	C	G	1	1	1	Arm fat percentage left	-	Neale B	UKBB	European	2017	0.03062	0.006644	4.038e-06	+	331198	0	331198	1	IVNT	Neale-B_UKBB_EUR_2017
rs115064203	rs115064203	chr4:102020510	chr4:101099353	A	T	rs77161209	chr4:102004130	chr4:101082973	C	G	1	1	1	Arm fat percentage right	-	Neale B	UKBB	European	2017	0.03182	0.006674	1.865e-06	+	331249	0	331249	1	IVNT	Neale-B_UKBB_EUR_2017
rs115064203	rs115064203	chr4:102020510	chr4:101099353	A	T	rs77955054	chr4:102020946	chr4:101099789	A	C	1	1	1	Arm fat percentage left	-	Neale B	UKBB	European	2017	0.02936	0.006559	7.577e-06	+	331198	0	331198	1	IVNT	Neale-B_UKBB_EUR_2017
rs115064203	rs115064203	chr4:102020510	chr4:101099353	A	T	rs77955054	chr4:102020946	chr4:101099789	A	C	1	1	1	Arm fat percentage right	-	Neale B	UKBB	European	2017	0.03069	0.00659	3.195e-06	+	331249	0	331249	1	IVNT	Neale-B_UKBB_EUR_2017
rs201081507	rs201081507	chr4:102681041	chr4:101759884	A	G	rs201081507	chr4:102681041	chr4:101759884	A	G	0	1	1	Arm fat mass left	-	Neale B	UKBB	European	2017	-0.02872	0.005598	2.898e-07	-	331164	0	331164	1	IVNT	Neale-B_UKBB_EUR_2017
rs201081507	rs201081507	chr4:102681041	chr4:101759884	A	G	rs201081507	chr4:102681041	chr4:101759884	A	G	0	1	1	Arm fat mass right	-	Neale B	UKBB	European	2017	-0.03085	0.005597	3.542e-08	-	331226	0	331226	1	IVNT	Neale-B_UKBB_EUR_2017
rs201081507	rs201081507	chr4:102681041	chr4:101759884	A	G	rs201081507	chr4:102681041	chr4:101759884	A	G	0	1	1	Arm fat percentage left	-	Neale B	UKBB	European	2017	-0.02791	0.004323	1.074e-10	-	331198	0	331198	1	IVNT	Neale-B_UKBB_EUR_2017
rs201081507	rs201081507	chr4:102681041	chr4:101759884	A	G	rs201081507	chr4:102681041	chr4:101759884	A	G	0	1	1	Arm fat percentage right	-	Neale B	UKBB	European	2017	-0.02986	0.004344	6.203e-12	-	331249	0	331249	1	IVNT	Neale-B_UKBB_EUR_2017
rs201081507	rs201081507	chr4:102681041	chr4:101759884	A	G	rs201081507	chr4:102681041	chr4:101759884	A	G	0	1	1	Body fat percentage	EFO_0007800	Neale B	UKBB	European	2017	-0.02494	0.00438	1.231e-08	-	331117	0	331117	1	IVNT	Neale-B_UKBB_EUR_2017
rs201081507	rs201081507	chr4:102681041	chr4:101759884	A	G	rs201081507	chr4:102681041	chr4:101759884	A	G	0	1	1	Body mass index	EFO_0004340	Neale B	UKBB	European	2017	-0.03698	0.005655	6.18e-11	-	336107	0	336107	1	IVNT	Neale-B_UKBB_EUR_2017
rs201081507	rs201081507	chr4:102681041	chr4:101759884	A	G	rs201081507	chr4:102681041	chr4:101759884	A	G	0	1	1	Cause of death: perforation of intestine	EFO_1000987	Neale B	UKBB	European	2017	-0.006502	0.001374	2.259e-06	-	7637	10	7627	1	risk diff	Neale-B_UKBB_EUR_2017
rs201081507	rs201081507	chr4:102681041	chr4:101759884	A	G	rs201081507	chr4:102681041	chr4:101759884	A	G	0	1	1	Comparative body size at age 10	-	Neale B	UKBB	European	2017	-0.01896	0.003913	1.259e-06	-	331693	0	331693	1	-	Neale-B_UKBB_EUR_2017
rs201081507	rs201081507	chr4:102681041	chr4:101759884	A	G	rs201081507	chr4:102681041	chr4:101759884	A	G	0	1	1	Fluid intelligence score	-	Neale B	UKBB	European	2017	0.1188	0.02129	2.424e-08	+	108818	0	108818	1	-	Neale-B_UKBB_EUR_2017
rs201081507	rs201081507	chr4:102681041	chr4:101759884	A	G	rs201081507	chr4:102681041	chr4:101759884	A	G	0	1	1	Height	EFO_0004339	Neale B	UKBB	European	2017	0.02305	0.004062	1.384e-08	+	336474	0	336474	1	IVNT	Neale-B_UKBB_EUR_2017
rs201081507	rs201081507	chr4:102681041	chr4:101759884	A	G	rs201081507	chr4:102681041	chr4:101759884	A	G	0	1	1	Hip circumference	EFO_0005093	Neale B	UKBB	European	2017	-0.02933	0.005661	2.216e-07	-	336601	0	336601	1	IVNT	Neale-B_UKBB_EUR_2017
rs201081507	rs201081507	chr4:102681041	chr4:101759884	A	G	rs201081507	chr4:102681041	chr4:101759884	A	G	0	1	1	Illnesses of siblings: none of the above, group 2	-	Neale B	UKBB	European	2017	0.01207	0.002379	3.868e-07	+	265504	224596	40908	1	risk diff	Neale-B_UKBB_EUR_2017
rs201081507	rs201081507	chr4:102681041	chr4:101759884	A	G	rs201081507	chr4:102681041	chr4:101759884	A	G	0	1	1	Impedance of leg left	-	Neale B	UKBB	European	2017	0.0273	0.005208	1.594e-07	+	331296	0	331296	1	IVNT	Neale-B_UKBB_EUR_2017
rs201081507	rs201081507	chr4:102681041	chr4:101759884	A	G	rs201081507	chr4:102681041	chr4:101759884	A	G	0	1	1	Impedance of leg right	-	Neale B	UKBB	European	2017	0.02856	0.005168	3.278e-08	+	331301	0	331301	1	IVNT	Neale-B_UKBB_EUR_2017
rs201081507	rs201081507	chr4:102681041	chr4:101759884	A	G	rs201081507	chr4:102681041	chr4:101759884	A	G	0	1	1	Leg fat mass left	-	Neale B	UKBB	European	2017	-0.0207	0.004515	4.561e-06	-	331275	0	331275	1	IVNT	Neale-B_UKBB_EUR_2017
rs201081507	rs201081507	chr4:102681041	chr4:101759884	A	G	rs201081507	chr4:102681041	chr4:101759884	A	G	0	1	1	Leg fat mass right	-	Neale B	UKBB	European	2017	-0.0202	0.004567	9.704e-06	-	331293	0	331293	1	IVNT	Neale-B_UKBB_EUR_2017
rs201081507	rs201081507	chr4:102681041	chr4:101759884	A	G	rs201081507	chr4:102681041	chr4:101759884	A	G	0	1	1	Leg fat percentage left	-	Neale B	UKBB	European	2017	-0.01876	0.003572	1.505e-07	-	331278	0	331278	1	IVNT	Neale-B_UKBB_EUR_2017
rs201081507	rs201081507	chr4:102681041	chr4:101759884	A	G	rs201081507	chr4:102681041	chr4:101759884	A	G	0	1	1	Leg fat percentage right	-	Neale B	UKBB	European	2017	-0.01782	0.003618	8.422e-07	-	331296	0	331296	1	IVNT	Neale-B_UKBB_EUR_2017
rs201081507	rs201081507	chr4:102681041	chr4:101759884	A	G	rs201081507	chr4:102681041	chr4:101759884	A	G	0	1	1	Self-reported hypertension	EFO_0000537	Neale B	UKBB	European	2017	0.01286	0.002508	2.913e-07	+	337159	87690	249469	1	risk diff	Neale-B_UKBB_EUR_2017
rs201081507	rs201081507	chr4:102681041	chr4:101759884	A	G	rs201081507	chr4:102681041	chr4:101759884	A	G	0	1	1	Self-reported osteoarthritis	EFO_0002506	Neale B	UKBB	European	2017	-0.007351	0.001586	3.555e-06	-	337159	28257	308902	1	risk diff	Neale-B_UKBB_EUR_2017
rs201081507	rs201081507	chr4:102681041	chr4:101759884	A	G	rs201081507	chr4:102681041	chr4:101759884	A	G	0	1	1	Trunk fat mass	EFO_0005409	Neale B	UKBB	European	2017	-0.02704	0.005751	2.573e-06	-	331093	0	331093	1	IVNT	Neale-B_UKBB_EUR_2017
rs201081507	rs201081507	chr4:102681041	chr4:101759884	A	G	rs201081507	chr4:102681041	chr4:101759884	A	G	0	1	1	Trunk fat percentage	-	Neale B	UKBB	European	2017	-0.02818	0.00525	8.005e-08	-	331113	0	331113	1	IVNT	Neale-B_UKBB_EUR_2017
rs201081507	rs201081507	chr4:102681041	chr4:101759884	A	G	rs201081507	chr4:102681041	chr4:101759884	A	G	0	1	1	Usual walking pace	EFO_0008002	Neale B	UKBB	European	2017	0.01658	0.003492	2.057e-06	+	335349	0	335349	1	-	Neale-B_UKBB_EUR_2017
rs201081507	rs201081507	chr4:102681041	chr4:101759884	A	G	rs201081507	chr4:102681041	chr4:101759884	A	G	0	1	1	Vascular or heart problems diagnosed by doctor: high blood pressure	EFO_0004325	Neale B	UKBB	European	2017	0.01325	0.002542	1.887e-07	+	336683	91033	245650	1	risk diff	Neale-B_UKBB_EUR_2017
rs201081507	rs201081507	chr4:102681041	chr4:101759884	A	G	rs201081507	chr4:102681041	chr4:101759884	A	G	0	1	1	Whole body fat mass	-	Neale B	UKBB	European	2017	-0.02687	0.005573	1.428e-06	-	330762	0	330762	1	IVNT	Neale-B_UKBB_EUR_2017
rs13107325	rs13107325	chr4:103188709	chr4:102267552	T	C	rs13107325	chr4:103188709	chr4:102267552	T	C	0	1	1	Hematocrit	EFO_0004586	Astle W	27863252	European	2016	0.05038	0.006703	5.639e-14	+	173480	0	173480	2	IVNT	Astle-W_Blood-Cell-Traits_EUR_2016
rs13107325	rs13107325	chr4:103188709	chr4:102267552	T	C	rs13107325	chr4:103188709	chr4:102267552	T	C	0	1	1	Hemoglobin concentration	EFO_0004586	Astle W	27863252	European	2016	0.04852	0.006734	5.835e-13	+	173480	0	173480	2	IVNT	Astle-W_Blood-Cell-Traits_EUR_2016
rs13107325	rs13107325	chr4:103188709	chr4:102267552	T	C	rs13107325	chr4:103188709	chr4:102267552	T	C	0	1	1	Platelet distribution width	EFO_0004586	Astle W	27863252	European	2016	-0.04774	0.006826	2.664e-12	-	173480	0	173480	2	IVNT	Astle-W_Blood-Cell-Traits_EUR_2016
rs13107325	rs13107325	chr4:103188709	chr4:102267552	T	C	rs13107325	chr4:103188709	chr4:102267552	T	C	0	1	1	Diastolic blood pressure	EFO_0006336	BPExome	27618447	Mixed	2016	NA	NA	7.938e-11	NA	192763	0	192763	51	INVT	BPExome_DBP_Mixed_2016
rs13107325	rs13107325	chr4:103188709	chr4:102267552	T	C	rs13107325	chr4:103188709	chr4:102267552	T	C	0	1	1	Systolic blood pressure	EFO_0006335	BPExome	27618447	Mixed	2016	NA	NA	1.029e-07	NA	192763	0	192763	51	INVT	BPExome_SBP_Mixed_2016
rs13107325	rs13107325	chr4:103188709	chr4:102267552	T	C	rs13107325	chr4:103188709	chr4:102267552	T	C	0	1	1	log eGFR creatinine in non diabetics	EFO_0005208	CKDGen	26831199	European	2016	-0.0079	0.0017	9e-06	-	118357	0	118357	45	ml/min/1.73m2	CKDGen_eGFRcrea-NDM_EUR_2016
rs13107325	rs13107325	chr4:103188709	chr4:102267552	T	C	rs13107325	chr4:103188709	chr4:102267552	T	C	0	1	1	Childhood BMI	EFO_0004340	EGGC	26604143	European	2016	0.1022	0.0179	1.194e-08	+	35238	0	35238	20	SDS	EGGC_Childhood-BMI_EUR_2016
rs13107325	rs13107325	chr4:103188709	chr4:102267552	T	C	rs13107325	chr4:103188709	chr4:102267552	T	C	0	1	1	Allergic disease	EFO_0003785	Ferreira M	29083406	European	2017	0.0509	0.0113	6.646e-06	+	360838	180129	180709	13	log OR	Ferreira-M_Allergic-Disease_EUR_2017
rs13107325	rs13107325	chr4:103188709	chr4:102267552	T	C	rs13107325	chr4:103188709	chr4:102267552	T	C	0	1	1	Body mass index in physically active males	EFO_0004340	GIANT	28448500	Mixed	2017	0.0661	0.0131	4.18e-07	+	57971	0	57971	52	IVNT	GIANT_BMI-Active-M_Mixed_2017
rs13107325	rs13107325	chr4:103188709	chr4:102267552	T	C	rs13107325	chr4:103188709	chr4:102267552	T	C	0	1	1	Body mass index in physically active indivdiuals	EFO_0004340	GIANT	28448500	European	2017	0.0531	0.0088	1.46e-09	+	132755	0	132755	57	IVNT	GIANT_BMI-Active_EUR_2017
rs13107325	rs13107325	chr4:103188709	chr4:102267552	T	C	rs13107325	chr4:103188709	chr4:102267552	T	C	0	1	1	Body mass index in physically active indivdiuals	EFO_0004340	GIANT	28448500	Mixed	2017	0.0508	0.0086	4.17e-09	+	142210	0	142210	60	IVNT	GIANT_BMI-Active_Mixed_2017
rs13107325	rs13107325	chr4:103188709	chr4:102267552	T	C	rs13107325	chr4:103188709	chr4:102267552	T	C	0	1	1	Body mass index in females less than or equal to 50 years of age	EFO_0004340	GIANT	26426971	European	2015	0.066	0.013	5.7e-07	+	63197	0	63197	114	IVNT	GIANT_BMI-F-LE-50_EUR_2015
rs13107325	rs13107325	chr4:103188709	chr4:102267552	T	C	rs13107325	chr4:103188709	chr4:102267552	T	C	0	1	1	Body mass index in females	EFO_0004340	GIANT	25673413	Mixed	2015	0.0446	0.0087	2.9e-07	+	171446	0	171446	107	IVNT	GIANT_BMI-F_Mixed_2015
rs13107325	rs13107325	chr4:103188709	chr4:102267552	T	C	rs13107325	chr4:103188709	chr4:102267552	T	C	0	1	1	Body mass index in males greater than 50 years of age	EFO_0004340	GIANT	26426971	European	2015	0.065	0.011	2.6e-09	+	90992	0	90992	114	IVNT	GIANT_BMI-M-GT-50_EUR_2015
rs13107325	rs13107325	chr4:103188709	chr4:102267552	T	C	rs13107325	chr4:103188709	chr4:102267552	T	C	0	1	1	Body mass index in males	EFO_0004340	GIANT	25673413	Mixed	2015	0.0525	0.0088	2.719e-09	+	152725	0	152725	106	IVNT	GIANT_BMI-M_Mixed_2015
rs13107325	rs13107325	chr4:103188709	chr4:102267552	T	C	rs13107325	chr4:103188709	chr4:102267552	T	C	0	1	1	Body mass index in male non-smokers	EFO_0004340	GIANT	28443625	Mixed	2017	0.0574	0.0116	6.916e-07	+	75893	0	75893	72	IVNT	GIANT_BMI-Non-smokers-M_Mixed_2017
rs13107325	rs13107325	chr4:103188709	chr4:102267552	T	C	rs13107325	chr4:103188709	chr4:102267552	T	C	0	1	1	Body mass index in non-smokers	EFO_0004340	GIANT	28443625	European	2017	0.0472	0.0088	8.491e-08	+	140083	0	140083	73	IVNT	GIANT_BMI-Non-smokers_EUR_2017
rs13107325	rs13107325	chr4:103188709	chr4:102267552	T	C	rs13107325	chr4:103188709	chr4:102267552	T	C	0	1	1	Body mass index in non-smokers	EFO_0004340	GIANT	28443625	Mixed	2017	0.0449	0.0085	1.195e-07	+	163051	0	163051	79	IVNT	GIANT_BMI-Non-smokers_Mixed_2017
rs13107325	rs13107325	chr4:103188709	chr4:102267552	T	C	rs13107325	chr4:103188709	chr4:102267552	T	C	0	1	1	Body mass index adjsuted for physical activity in males	EFO_0004340	GIANT	28448500	Mixed	2017	0.0698	0.0115	1.28e-09	+	79783	0	79783	52	IVNT	GIANT_BMI-adjusted-PA-M_Mixed_2017
rs13107325	rs13107325	chr4:103188709	chr4:102267552	T	C	rs13107325	chr4:103188709	chr4:102267552	T	C	0	1	1	Body mass index adjusted for physical activity	EFO_0004340	GIANT	28448500	European	2017	0.0505	0.0079	2e-10	+	173078	0	173078	57	IVNT	GIANT_BMI-adjusted-PA_EUR_2017
rs13107325	rs13107325	chr4:103188709	chr4:102267552	T	C	rs13107325	chr4:103188709	chr4:102267552	T	C	0	1	1	Body mass index adjusted for physical activity	EFO_0004340	GIANT	28448500	Mixed	2017	0.0488	0.0077	3.1e-10	+	190113	0	190113	60	IVNT	GIANT_BMI-adjusted-PA_Mixed_2017
rs13107325	rs13107325	chr4:103188709	chr4:102267552	T	C	rs13107325	chr4:103188709	chr4:102267552	T	C	0	1	1	Body mass index adjusted for smoking in males	EFO_0004340	GIANT	28443625	Mixed	2017	0.0607	0.0103	4.055e-09	+	98978	0	98978	72	IVNT	GIANT_BMI-adjusted-Smoking-M_Mixed_2017
rs13107325	rs13107325	chr4:103188709	chr4:102267552	T	C	rs13107325	chr4:103188709	chr4:102267552	T	C	0	1	1	Body mass index adjusted for smoking	EFO_0004340	GIANT	28443625	European	2017	0.0497	0.0077	8.982e-11	+	181290	0	181290	73	IVNT	GIANT_BMI-adjusted-Smoking_EUR_2017
rs13107325	rs13107325	chr4:103188709	chr4:102267552	T	C	rs13107325	chr4:103188709	chr4:102267552	T	C	0	1	1	Body mass index adjusted for smoking	EFO_0004340	GIANT	28443625	Mixed	2017	0.0469	0.0075	3.168e-10	+	207588	0	207588	79	IVNT	GIANT_BMI-adjusted-Smoking_Mixed_2017
rs13107325	rs13107325	chr4:103188709	chr4:102267552	T	C	rs13107325	chr4:103188709	chr4:102267552	T	C	0	1	1	Body mass index	EFO_0004340	Speliotes EK	20935630	European	2010	NA	NA	1.37e-07	NA	123348	0	123348	46	IVNT	GIANT_BMI_EUR_2010
rs13107325	rs13107325	chr4:103188709	chr4:102267552	T	C	rs13107325	chr4:103188709	chr4:102267552	T	C	0	1	1	Body mass index	EFO_0004340	GIANT	23754948	European	2013	0.058	0.009899	4.66e-09	+	126058	0	126058	46	IVNT	GIANT_BMI_EUR_2013
rs13107325	rs13107325	chr4:103188709	chr4:102267552	T	C	rs13107325	chr4:103188709	chr4:102267552	T	C	0	1	1	Body mass index	EFO_0004340	GIANT	25673413	European	2015	0.0477	0.0068	1.825e-12	+	321461	0	321461	114	IVNT	GIANT_BMI_EUR_2015
rs13107325	rs13107325	chr4:103188709	chr4:102267552	T	C	rs13107325	chr4:103188709	chr4:102267552	T	C	0	1	1	Body mass index	EFO_0004340	GIANT	29273807	European	2018	0.055	0.0044	2.8e-35	+	449889	0	449889	112	IVNT	GIANT_BMI_EUR_2018
rs13107325	rs13107325	chr4:103188709	chr4:102267552	T	C	rs13107325	chr4:103188709	chr4:102267552	T	C	0	1	1	Body mass index	EFO_0004340	GIANT	25673413	Mixed	2015	0.0472	0.0066	1.064e-12	+	335619	0	335619	125	IVNT	GIANT_BMI_Mixed_2015
rs13107325	rs13107325	chr4:103188709	chr4:102267552	T	C	rs13107325	chr4:103188709	chr4:102267552	T	C	0	1	1	Body mass index	EFO_0004340	GIANT	29273807	Mixed	2018	0.053	0.0043	9.1e-35	+	526508	0	526508	123	IVNT	GIANT_BMI_Mixed_2018
rs13107325	rs13107325	chr4:103188709	chr4:102267552	T	C	rs13107325	chr4:103188709	chr4:102267552	T	C	0	1	1	Height	EFO_0004339	GIANT	25282103	European	2014	-0.033	0.0065	3.3e-07	-	251758	0	251758	79	Z-score	GIANT_Height_EUR_2014
rs13107325	rs13107325	chr4:103188709	chr4:102267552	T	C	rs13107325	chr4:103188709	chr4:102267552	T	C	0	1	1	Height	EFO_0004339	GIANT	28146470	European	2017	-0.034	0.0049	2e-12	-	381625	0	381625	106	IVNT	GIANT_Height_EUR_2017
rs13107325	rs13107325	chr4:103188709	chr4:102267552	T	C	rs13107325	chr4:103188709	chr4:102267552	T	C	0	1	1	Height	EFO_0004339	GIANT	28146470	Mixed	2017	-0.033	0.0048	3.6e-12	-	458927	0	458927	147	IVNT	GIANT_Height_Mixed_2017
rs13107325	rs13107325	chr4:103188709	chr4:102267552	T	C	rs13107325	chr4:103188709	chr4:102267552	T	C	0	1	1	High density lipoprotein	EFO_0004612	GLGC	24097068	European	2013	-0.0708	0.0078	1.065e-15	-	179316	0	179316	60	IVNT	GLGC_HDL_EUR_2013
rs13107325	rs13107325	chr4:103188709	chr4:102267552	T	C	rs13107325	chr4:103188709	chr4:102267552	T	C	0	1	1	High density lipoprotein	EFO_0004612	GLGC	20686565	Mixed	2010	-0.0707	0.0104	7.198e-11	-	99900	0	99900	46	Z-score	GLGC_HDL_Mixed_2010
rs13107325	rs13107325	chr4:103188709	chr4:102267552	T	C	rs13107325	chr4:103188709	chr4:102267552	T	C	0	1	1	Body mass index	EFO_0004340	Speliotes EK	20935630	European	2010	NA	NA	1.5e-13	NA	123865	-	-	-	-	GRASP
rs13107325	rs13107325	chr4:103188709	chr4:102267552	T	C	rs13107325	chr4:103188709	chr4:102267552	T	C	0	1	1	Body mass index	EFO_0004340	Guo	23001569	Mixed	2012	NA	NA	1.5e-13	NA	78436	-	-	-	-	GRASP
rs13107325	rs13107325	chr4:103188709	chr4:102267552	T	C	rs13107325	chr4:103188709	chr4:102267552	T	C	0	1	1	Body mass index 25 kgm2	EFO_0004340	GIANT	23563607	European	2013	NA	NA	6.28e-07	NA	16068	-	-	-	-	GRASP
rs13107325	rs13107325	chr4:103188709	chr4:102267552	T	C	rs13107325	chr4:103188709	chr4:102267552	T	C	0	1	1	Body mass index 30 kgm2	EFO_0004340	GIANT	23563607	European	2013	NA	NA	1.65e-06	NA	16068	-	-	-	-	GRASP
rs13107325	rs13107325	chr4:103188709	chr4:102267552	T	C	rs13107325	chr4:103188709	chr4:102267552	T	C	0	1	1	Diastolic blood pressure	EFO_0006336	Wain LV	21909110	European	2011	NA	NA	2.11e-11	NA	74064	-	-	-	-	GRASP
rs13107325	rs13107325	chr4:103188709	chr4:102267552	T	C	rs13107325	chr4:103188709	chr4:102267552	T	C	0	1	1	Diastolic blood pressure	EFO_0006336	ICBP	21909115	European	2011	NA	NA	2.3e-17	NA	69395	-	-	-	-	GRASP
rs13107325	rs13107325	chr4:103188709	chr4:102267552	T	C	rs13107325	chr4:103188709	chr4:102267552	T	C	0	1	1	Extreme obesity with early age of onset	HP_0003674	Wheeler E	23563609	European	2013	NA	NA	1.5e-213	NA	6889	-	-	-	-	GRASP
rs13107325	rs13107325	chr4:103188709	chr4:102267552	T	C	rs13107325	chr4:103188709	chr4:102267552	T	C	0	1	1	Gene expression	NCIT_C16608	Speliotes EK	20935630	European	2010	NA	NA	1.36e-16	NA	123865	-	-	-	-	GRASP
rs13107325	rs13107325	chr4:103188709	chr4:102267552	T	C	rs13107325	chr4:103188709	chr4:102267552	T	C	0	1	1	Gene expression of SLC39A8 in liver	GO_1901148;GO_0010609	ICBP	21909115	European	2011	NA	NA	5e-23	NA	69395	-	-	-	-	GRASP
rs13107325	rs13107325	chr4:103188709	chr4:102267552	T	C	rs13107325	chr4:103188709	chr4:102267552	T	C	0	1	1	HDL cholesterol	NCIT_C61041;NCIT_C105587	Kathiresan S	19060906	European	2008	NA	NA	1.19e-06	NA	19840	-	-	-	-	GRASP
rs13107325	rs13107325	chr4:103188709	chr4:102267552	T	C	rs13107325	chr4:103188709	chr4:102267552	T	C	0	1	1	HDL cholesterol	NCIT_C61041;NCIT_C105587	GLGC	20686565	Mixed	2010	NA	NA	1.7e-11	NA	100184	-	-	-	-	GRASP
rs13107325	rs13107325	chr4:103188709	chr4:102267552	T	C	rs13107325	chr4:103188709	chr4:102267552	T	C	0	1	1	HDL cholesterol	NCIT_C61041;NCIT_C105587	Waterworth DM	20864672	Mixed	2010	NA	NA	1.6e-08	NA	17243	-	-	-	-	GRASP
rs13107325	rs13107325	chr4:103188709	chr4:102267552	T	C	rs13107325	chr4:103188709	chr4:102267552	T	C	0	1	1	HDL cholesterol	NCIT_C61041;NCIT_C105587	Speliotes EK	20935630	European	2010	NA	NA	1.2e-06	NA	123865	-	-	-	-	GRASP
rs13107325	rs13107325	chr4:103188709	chr4:102267552	T	C	rs13107325	chr4:103188709	chr4:102267552	T	C	0	1	1	Hypertension	EFO_0000537	ICBP	21909115	European	2011	NA	NA	4.9e-07	NA	69395	-	-	-	-	GRASP
rs13107325	rs13107325	chr4:103188709	chr4:102267552	T	C	rs13107325	chr4:103188709	chr4:102267552	T	C	0	1	1	Mean arterial pressure	EFO_0006340	Wain LV	21909110	European	2011	NA	NA	1.3e-10	NA	74064	-	-	-	-	GRASP
rs13107325	rs13107325	chr4:103188709	chr4:102267552	T	C	rs13107325	chr4:103188709	chr4:102267552	T	C	0	1	1	SLC39A8 gene expression in human liver	GO_1901148	GLGC	20686565	Mixed	2010	NA	NA	3e-19	NA	100184	-	-	-	-	GRASP
rs13107325	rs13107325	chr4:103188709	chr4:102267552	T	C	rs13107325	chr4:103188709	chr4:102267552	T	C	0	1	1	Systolic blood pressure	EFO_0006335	Wain LV	21909110	European	2011	NA	NA	2.16e-10	NA	74064	-	-	-	-	GRASP
rs13107325	rs13107325	chr4:103188709	chr4:102267552	T	C	rs13107325	chr4:103188709	chr4:102267552	T	C	0	1	1	Systolic blood pressure	EFO_0006335	ICBP	21909115	European	2011	NA	NA	3.269e-14	NA	69395	-	-	-	-	GRASP
rs13107325	rs13107325	chr4:103188709	chr4:102267552	T	C	rs13107325	chr4:103188709	chr4:102267552	T	C	0	1	1	Crohns disease	EFO_0000384	IBDGC	26192919	European	2015	0.2216	0.0397	2.4e-08	+	20883	5956	14927	7	log OR	IBDGC_Chrons-Disease_EUR_2015
rs13107325	rs13107325	chr4:103188709	chr4:102267552	T	C	rs13107325	chr4:103188709	chr4:102267552	T	C	0	1	1	Diastolic blood pressure	EFO_0006336	ICBP	21909115	European	2011	NA	NA	7.53e-07	NA	69395	0	69395	29	mmHg	ICBP_DBP_EUR_2011
rs13107325	rs13107325	chr4:103188709	chr4:102267552	T	C	rs13107325	chr4:103188709	chr4:102267552	T	C	0	1	1	Systolic blood pressure	EFO_0006335	ICBP	21909115	European	2011	NA	NA	2.57e-07	NA	69395	0	69395	29	mmHg	ICBP_SBP_EUR_2011
rs13107325	rs13107325	chr4:103188709	chr4:102267552	T	C	rs13107325	chr4:103188709	chr4:102267552	T	C	0	1	1	BMI adjusted for smoking behaviour	EFO_0004318;EFO_0004340	GIANT	28443625	European	2017	0.0469	0.007446	3e-10	+	-	-	-	-	kg/m	NHGRI-EBI_GWAS_Catalog
rs13107325	rs13107325	chr4:103188709	chr4:102267552	T	C	rs13107325	chr4:103188709	chr4:102267552	T	C	0	1	1	BMI adjusted for smoking behaviour	EFO_0004318;EFO_0004340	GIANT	28443625	European	2017	0.0607	0.01032	4e-09	+	-	-	-	-	kg/m	NHGRI-EBI_GWAS_Catalog
rs13107325	rs13107325	chr4:103188709	chr4:102267552	T	C	rs13107325	chr4:103188709	chr4:102267552	T	C	0	1	1	BMI in non smokers	EFO_0004340	GIANT	28443625	European	2017	0.0574	0.01157	7e-07	+	-	-	-	-	kg/m	NHGRI-EBI_GWAS_Catalog
rs13107325	rs13107325	chr4:103188709	chr4:102267552	T	C	rs13107325	chr4:103188709	chr4:102267552	T	C	0	1	1	BMI in non smokers	EFO_0004340	GIANT	28443625	European	2017	0.0449	0.008429	1e-07	+	-	-	-	-	kg/m	NHGRI-EBI_GWAS_Catalog
rs13107325	rs13107325	chr4:103188709	chr4:102267552	T	C	rs13107325	chr4:103188709	chr4:102267552	T	C	0	1	1	Blood pressure	EFO_0005763	Wain LV	21909110	European	2011	0.633	0.09788	1e-10	+	-	-	-	-	mmHg decrease	NHGRI-EBI_GWAS_Catalog
rs13107325	rs13107325	chr4:103188709	chr4:102267552	T	C	rs13107325	chr4:103188709	chr4:102267552	T	C	0	1	1	Body mass index	EFO_0004340	Speliotes EK	20935630	European	2010	0.19	0.02585	2e-13	+	-	-	-	-	kg/m2 increase	NHGRI-EBI_GWAS_Catalog
rs13107325	rs13107325	chr4:103188709	chr4:102267552	T	C	rs13107325	chr4:103188709	chr4:102267552	T	C	0	1	1	Body mass index	EFO_0004340	GIANT	25673413	Mixed	2015	0.053	0.008935	3e-09	+	-	-	-	-	kg/m2 increase	NHGRI-EBI_GWAS_Catalog
rs13107325	rs13107325	chr4:103188709	chr4:102267552	T	C	rs13107325	chr4:103188709	chr4:102267552	T	C	0	1	1	Body mass index	EFO_0004340	GIANT	25673413	Mixed	2015	0.045	0.008783	3e-07	+	-	-	-	-	kg/m2 increase	NHGRI-EBI_GWAS_Catalog
rs13107325	rs13107325	chr4:103188709	chr4:102267552	T	C	rs13107325	chr4:103188709	chr4:102267552	T	C	0	1	1	Body mass index	EFO_0004340	GIANT	25673413	Mixed	2015	0.047	0.006591	1e-12	+	-	-	-	-	kg/m2 increase	NHGRI-EBI_GWAS_Catalog
rs13107325	rs13107325	chr4:103188709	chr4:102267552	T	C	rs13107325	chr4:103188709	chr4:102267552	T	C	0	1	1	Body mass index	EFO_0004340	GIANT	25673413	Mixed	2015	0.048	0.006824	2e-12	+	-	-	-	-	kg/m2 increase	NHGRI-EBI_GWAS_Catalog
rs13107325	rs13107325	chr4:103188709	chr4:102267552	T	C	rs13107325	chr4:103188709	chr4:102267552	T	C	0	1	1	Body mass index	EFO_0008002;EFO_0004340	GIANT	28448500	European	2017	0.0741	0.01191	5e-10	+	-	-	-	-	kg/m	NHGRI-EBI_GWAS_Catalog
rs13107325	rs13107325	chr4:103188709	chr4:102267552	T	C	rs13107325	chr4:103188709	chr4:102267552	T	C	0	1	1	Body mass index	EFO_0008002;EFO_0004340	GIANT	28448500	European	2017	0.0488	0.007748	3e-10	+	-	-	-	-	kg/m	NHGRI-EBI_GWAS_Catalog
rs13107325	rs13107325	chr4:103188709	chr4:102267552	T	C	rs13107325	chr4:103188709	chr4:102267552	T	C	0	1	1	Body mass index	EFO_0008002;EFO_0004340	GIANT	28448500	European	2017	0.0698	0.01142	1e-09	+	-	-	-	-	kg/m	NHGRI-EBI_GWAS_Catalog
rs13107325	rs13107325	chr4:103188709	chr4:102267552	T	C	rs13107325	chr4:103188709	chr4:102267552	T	C	0	1	1	Body mass index	EFO_0008002;EFO_0004340	GIANT	28448500	European	2017	0.0505	0.007939	2e-10	+	-	-	-	-	kg/m	NHGRI-EBI_GWAS_Catalog
rs13107325	rs13107325	chr4:103188709	chr4:102267552	T	C	rs13107325	chr4:103188709	chr4:102267552	T	C	0	1	1	Body mass index in physically active individuals	EFO_0008002;EFO_0004340	GIANT	28448500	European	2017	0.0661	0.01304	4e-07	+	-	-	-	-	kg/m	NHGRI-EBI_GWAS_Catalog
rs13107325	rs13107325	chr4:103188709	chr4:102267552	T	C	rs13107325	chr4:103188709	chr4:102267552	T	C	0	1	1	Body mass index in physically active individuals	EFO_0008002;EFO_0004340	GIANT	28448500	European	2017	0.0508	0.008633	4e-09	+	-	-	-	-	kg/m	NHGRI-EBI_GWAS_Catalog
rs13107325	rs13107325	chr4:103188709	chr4:102267552	T	C	rs13107325	chr4:103188709	chr4:102267552	T	C	0	1	1	Body mass index in physically active individuals	EFO_0008002;EFO_0004340	GIANT	28448500	European	2017	0.0531	0.008692	1e-09	+	-	-	-	-	kg/m	NHGRI-EBI_GWAS_Catalog
rs13107325	rs13107325	chr4:103188709	chr4:102267552	T	C	rs13107325	chr4:103188709	chr4:102267552	T	C	0	1	1	Body mass index in physically active individuals	EFO_0008002;EFO_0004340	GIANT	28448500	European	2017	0.0868	0.01826	2e-06	+	-	-	-	-	kg/m	NHGRI-EBI_GWAS_Catalog
rs13107325	rs13107325	chr4:103188709	chr4:102267552	T	C	rs13107325	chr4:103188709	chr4:102267552	T	C	0	1	1	Body mass index joint analysis main effects and physical activity interaction	EFO_0008002;EFO_0004340	GIANT	28448500	European	2017	NA	NA	2e-09	NA	-	-	-	-	-	NHGRI-EBI_GWAS_Catalog
rs13107325	rs13107325	chr4:103188709	chr4:102267552	T	C	rs13107325	chr4:103188709	chr4:102267552	T	C	0	1	1	Body mass index joint analysis main effects and physical activity interaction	EFO_0008002;EFO_0004340	GIANT	28448500	European	2017	NA	NA	2e-10	NA	-	-	-	-	-	NHGRI-EBI_GWAS_Catalog
rs13107325	rs13107325	chr4:103188709	chr4:102267552	T	C	rs13107325	chr4:103188709	chr4:102267552	T	C	0	1	1	Body mass index joint analysis main effects and physical activity interaction	EFO_0008002;EFO_0004340	GIANT	28448500	European	2017	NA	NA	2e-08	NA	-	-	-	-	-	NHGRI-EBI_GWAS_Catalog
rs13107325	rs13107325	chr4:103188709	chr4:102267552	T	C	rs13107325	chr4:103188709	chr4:102267552	T	C	0	1	1	Body mass index joint analysis main effects and physical activity interaction	EFO_0008002;EFO_0004340	GIANT	28448500	European	2017	NA	NA	8e-10	NA	-	-	-	-	-	NHGRI-EBI_GWAS_Catalog
rs13107325	rs13107325	chr4:103188709	chr4:102267552	T	C	rs13107325	chr4:103188709	chr4:102267552	T	C	0	1	1	Body mass index joint analysis main effects and smoking interaction	EFO_0004318;EFO_0004340	GIANT	28443625	European	2017	NA	NA	2e-10	NA	-	-	-	-	-	NHGRI-EBI_GWAS_Catalog
rs13107325	rs13107325	chr4:103188709	chr4:102267552	T	C	rs13107325	chr4:103188709	chr4:102267552	T	C	0	1	1	Body mass index joint analysis main effects and smoking interaction	EFO_0004318;EFO_0004340	GIANT	28443625	European	2017	NA	NA	1e-08	NA	-	-	-	-	-	NHGRI-EBI_GWAS_Catalog
rs13107325	rs13107325	chr4:103188709	chr4:102267552	T	C	rs13107325	chr4:103188709	chr4:102267552	T	C	0	1	1	Childhood body mass index	EFO_0004340	EGGC	26604143	European	2016	0.081	0.01598	4e-07	+	-	-	-	-	unit increase	NHGRI-EBI_GWAS_Catalog
rs13107325	rs13107325	chr4:103188709	chr4:102267552	T	C	rs13107325	chr4:103188709	chr4:102267552	T	C	0	1	1	Childhood body mass index	EFO_0004340	EGGC	26604143	European	2016	NA	NA	1e-08	NA	-	-	-	-	-	NHGRI-EBI_GWAS_Catalog
rs13107325	rs13107325	chr4:103188709	chr4:102267552	T	C	rs13107325	chr4:103188709	chr4:102267552	T	C	0	1	1	Diastolic blood pressure	EFO_0006336	ICBP	21909115	European	2011	0.684	0.08053	2e-17	+	-	-	-	-	mmHg decrease	NHGRI-EBI_GWAS_Catalog
rs13107325	rs13107325	chr4:103188709	chr4:102267552	T	C	rs13107325	chr4:103188709	chr4:102267552	T	C	0	1	1	Diastolic blood pressure	EFO_0006336	Wain LV	28739976	European	2017	0.686	0.09219	1e-13	+	-	-	-	-	unit decrease	NHGRI-EBI_GWAS_Catalog
rs13107325	rs13107325	chr4:103188709	chr4:102267552	T	C	rs13107325	chr4:103188709	chr4:102267552	T	C	0	1	1	HDL cholesterol	EFO_0004612	GLGC	20686565	Mixed	2010	0.84	0.1288	7e-11	+	-	-	-	-	mg/dL decrease	NHGRI-EBI_GWAS_Catalog
rs13107325	rs13107325	chr4:103188709	chr4:102267552	T	C	rs13107325	chr4:103188709	chr4:102267552	T	C	0	1	1	HDL cholesterol	EFO_0004612	GLGC	24097068	European	2013	0.071	0.008845	1e-15	+	-	-	-	-	unit decrease	NHGRI-EBI_GWAS_Catalog
rs13107325	rs13107325	chr4:103188709	chr4:102267552	T	C	rs13107325	chr4:103188709	chr4:102267552	T	C	0	1	1	Hypertension	EFO_0000537	ICBP	21909115	European	2011	0.105	0.02089	5e-07	+	-	-	-	-	unit decrease	NHGRI-EBI_GWAS_Catalog
rs13107325	rs13107325	chr4:103188709	chr4:102267552	T	C	rs13107325	chr4:103188709	chr4:102267552	T	C	0	1	1	Intelligence multi trait analysis	EFO_0004337;EFO_0004784	Hill WD	29326435	Mixed	2018	0.05044	0.00579	3e-18	+	-	-	-	-	unit decrease	NHGRI-EBI_GWAS_Catalog
rs13107325	rs13107325	chr4:103188709	chr4:102267552	T	C	rs13107325	chr4:103188709	chr4:102267552	T	C	0	1	1	NT proBNP levels in acute coronary syndrome	EFO_0005278	Johansson Å	26908625	Mixed	2016	0.216	0.03489	6e-10	+	-	-	-	-	ng/L increase	NHGRI-EBI_GWAS_Catalog
rs13107325	rs13107325	chr4:103188709	chr4:102267552	T	C	rs13107325	chr4:103188709	chr4:102267552	T	C	0	1	1	Schizophrenia	EFO_0000692	Goes FS	26198764	European	2015	0.1484	0.0211	2e-12	+	-	-	-	-	log OR	NHGRI-EBI_GWAS_Catalog
rs13107325	rs13107325	chr4:103188709	chr4:102267552	T	C	rs13107325	chr4:103188709	chr4:102267552	T	C	0	1	1	Systolic blood pressure	EFO_0006335	ICBP	21909115	European	2011	0.981	0.1291	3e-14	+	-	-	-	-	mmHg decrease	NHGRI-EBI_GWAS_Catalog
rs13107325	rs13107325	chr4:103188709	chr4:102267552	T	C	rs13107325	chr4:103188709	chr4:102267552	T	C	0	1	1	Systolic blood pressure	EFO_0006335	Wain LV	28739976	European	2017	0.933	0.1507	6e-10	+	-	-	-	-	unit decrease	NHGRI-EBI_GWAS_Catalog
rs13107325	rs13107325	chr4:103188709	chr4:102267552	T	C	rs13107325	chr4:103188709	chr4:102267552	T	C	0	1	1	Acquired deformities of fingers and toes	-	Neale B	UKBB	European	2017	0.002542	0.0005669	7.347e-06	+	337199	5148	332051	1	risk diff	Neale-B_UKBB_EUR_2017
rs13107325	rs13107325	chr4:103188709	chr4:102267552	T	C	rs13107325	chr4:103188709	chr4:102267552	T	C	0	1	1	Age started oral contraceptive pill	-	Neale B	UKBB	European	2017	0.03445	0.007095	1.199e-06	+	144113	0	144113	1	IVNT	Neale-B_UKBB_EUR_2017
rs13107325	rs13107325	chr4:103188709	chr4:102267552	T	C	rs13107325	chr4:103188709	chr4:102267552	T	C	0	1	1	Alcohol intake frequency	EFO_0004329	Neale B	UKBB	European	2017	0.05053	0.006762	7.88e-14	+	336965	0	336965	1	-	Neale-B_UKBB_EUR_2017
rs13107325	rs13107325	chr4:103188709	chr4:102267552	T	C	rs13107325	chr4:103188709	chr4:102267552	T	C	0	1	1	Arm fat mass left	-	Neale B	UKBB	European	2017	0.04329	0.004532	1.299e-21	+	331164	0	331164	1	IVNT	Neale-B_UKBB_EUR_2017
rs13107325	rs13107325	chr4:103188709	chr4:102267552	T	C	rs13107325	chr4:103188709	chr4:102267552	T	C	0	1	1	Arm fat mass right	-	Neale B	UKBB	European	2017	0.04437	0.004531	1.218e-22	+	331226	0	331226	1	IVNT	Neale-B_UKBB_EUR_2017
rs13107325	rs13107325	chr4:103188709	chr4:102267552	T	C	rs13107325	chr4:103188709	chr4:102267552	T	C	0	1	1	Arm fat percentage left	-	Neale B	UKBB	European	2017	0.04019	0.0035	1.623e-30	+	331198	0	331198	1	IVNT	Neale-B_UKBB_EUR_2017
rs13107325	rs13107325	chr4:103188709	chr4:102267552	T	C	rs13107325	chr4:103188709	chr4:102267552	T	C	0	1	1	Arm fat percentage right	-	Neale B	UKBB	European	2017	0.04026	0.003516	2.366e-30	+	331249	0	331249	1	IVNT	Neale-B_UKBB_EUR_2017
rs13107325	rs13107325	chr4:103188709	chr4:102267552	T	C	rs13107325	chr4:103188709	chr4:102267552	T	C	0	1	1	Body fat percentage	EFO_0007800	Neale B	UKBB	European	2017	0.03753	0.003545	3.449e-26	+	331117	0	331117	1	IVNT	Neale-B_UKBB_EUR_2017
rs13107325	rs13107325	chr4:103188709	chr4:102267552	T	C	rs13107325	chr4:103188709	chr4:102267552	T	C	0	1	1	Body mass index	EFO_0004340	Neale B	UKBB	European	2017	0.0523	0.004572	2.662e-30	+	336107	0	336107	1	IVNT	Neale-B_UKBB_EUR_2017
rs13107325	rs13107325	chr4:103188709	chr4:102267552	T	C	rs13107325	chr4:103188709	chr4:102267552	T	C	0	1	1	Comparative body size at age 10	-	Neale B	UKBB	European	2017	0.02066	0.003165	6.677e-11	+	331693	0	331693	1	-	Neale-B_UKBB_EUR_2017
rs13107325	rs13107325	chr4:103188709	chr4:102267552	T	C	rs13107325	chr4:103188709	chr4:102267552	T	C	0	1	1	Comparative height size at age 10	-	Neale B	UKBB	European	2017	-0.01471	0.003156	3.146e-06	-	332021	0	332021	1	-	Neale-B_UKBB_EUR_2017
rs13107325	rs13107325	chr4:103188709	chr4:102267552	T	C	rs13107325	chr4:103188709	chr4:102267552	T	C	0	1	1	Current employment status: in paid employment or self-employed	EFO_0005241	Neale B	UKBB	European	2017	-0.01242	0.002297	6.392e-08	-	336252	190779	145473	1	risk diff	Neale-B_UKBB_EUR_2017
rs13107325	rs13107325	chr4:103188709	chr4:102267552	T	C	rs13107325	chr4:103188709	chr4:102267552	T	C	0	1	1	Diastolic blood pressure	EFO_0006336	Neale B	UKBB	European	2017	-0.04232	0.004684	1.646e-19	-	317756	0	317756	1	IVNT	Neale-B_UKBB_EUR_2017
rs13107325	rs13107325	chr4:103188709	chr4:102267552	T	C	rs13107325	chr4:103188709	chr4:102267552	T	C	0	1	1	Drive faster than motorway speed limit	-	Neale B	UKBB	European	2017	-0.01821	0.00388	2.689e-06	-	306030	0	306030	1	-	Neale-B_UKBB_EUR_2017
rs13107325	rs13107325	chr4:103188709	chr4:102267552	T	C	rs13107325	chr4:103188709	chr4:102267552	T	C	0	1	1	Fluid intelligence score	-	Neale B	UKBB	European	2017	-0.1339	0.01714	5.643e-15	-	108818	0	108818	1	-	Neale-B_UKBB_EUR_2017
rs13107325	rs13107325	chr4:103188709	chr4:102267552	T	C	rs13107325	chr4:103188709	chr4:102267552	T	C	0	1	1	Forced expiratory volume in 1-second, predicted	EFO_0004314	Neale B	UKBB	European	2017	-0.02797	0.005198	7.403e-08	-	110423	0	110423	1	IVNT	Neale-B_UKBB_EUR_2017
rs13107325	rs13107325	chr4:103188709	chr4:102267552	T	C	rs13107325	chr4:103188709	chr4:102267552	T	C	0	1	1	Hair or balding pattern: pattern 3	EFO_0007822	Neale B	UKBB	European	2017	-0.01379	0.003013	4.738e-06	-	154988	41584	113404	1	risk diff	Neale-B_UKBB_EUR_2017
rs13107325	rs13107325	chr4:103188709	chr4:102267552	T	C	rs13107325	chr4:103188709	chr4:102267552	T	C	0	1	1	Hair or balding pattern: pattern 4	EFO_0007822	Neale B	UKBB	European	2017	-0.01273	0.00263	1.306e-06	-	154988	28389	126599	1	risk diff	Neale-B_UKBB_EUR_2017
rs13107325	rs13107325	chr4:103188709	chr4:102267552	T	C	rs13107325	chr4:103188709	chr4:102267552	T	C	0	1	1	Hand grip strength left	EFO_0006941	Neale B	UKBB	European	2017	-0.02788	0.003334	6.103e-17	-	335821	0	335821	1	IVNT	Neale-B_UKBB_EUR_2017
rs13107325	rs13107325	chr4:103188709	chr4:102267552	T	C	rs13107325	chr4:103188709	chr4:102267552	T	C	0	1	1	Hand grip strength right	EFO_0006941	Neale B	UKBB	European	2017	-0.03078	0.003339	3.068e-20	-	335842	0	335842	1	IVNT	Neale-B_UKBB_EUR_2017
rs13107325	rs13107325	chr4:103188709	chr4:102267552	T	C	rs13107325	chr4:103188709	chr4:102267552	T	C	0	1	1	Hayfever, allergic rhinitis or eczema	EFO_0003956;EFO_0005854;EFO_0000274	Neale B	UKBB	European	2017	0.0093	0.001954	1.954e-06	+	336782	77891	258891	1	risk diff	Neale-B_UKBB_EUR_2017
rs13107325	rs13107325	chr4:103188709	chr4:102267552	T	C	rs13107325	chr4:103188709	chr4:102267552	T	C	0	1	1	Height	EFO_0004339	Neale B	UKBB	European	2017	-0.02752	0.003285	5.366e-17	-	336474	0	336474	1	IVNT	Neale-B_UKBB_EUR_2017
rs13107325	rs13107325	chr4:103188709	chr4:102267552	T	C	rs13107325	chr4:103188709	chr4:102267552	T	C	0	1	1	Hip circumference	EFO_0005093	Neale B	UKBB	European	2017	0.04256	0.004578	1.449e-20	+	336601	0	336601	1	IVNT	Neale-B_UKBB_EUR_2017
rs13107325	rs13107325	chr4:103188709	chr4:102267552	T	C	rs13107325	chr4:103188709	chr4:102267552	T	C	0	1	1	Illnesses of siblings: none of the above, group 2	-	Neale B	UKBB	European	2017	-0.009555	0.001926	6.991e-07	-	265504	224596	40908	1	risk diff	Neale-B_UKBB_EUR_2017
rs13107325	rs13107325	chr4:103188709	chr4:102267552	T	C	rs13107325	chr4:103188709	chr4:102267552	T	C	0	1	1	Impedance of leg left	-	Neale B	UKBB	European	2017	-0.03182	0.004217	4.519e-14	-	331296	0	331296	1	IVNT	Neale-B_UKBB_EUR_2017
rs13107325	rs13107325	chr4:103188709	chr4:102267552	T	C	rs13107325	chr4:103188709	chr4:102267552	T	C	0	1	1	Impedance of leg right	-	Neale B	UKBB	European	2017	-0.03371	0.004184	7.824e-16	-	331301	0	331301	1	IVNT	Neale-B_UKBB_EUR_2017
rs13107325	rs13107325	chr4:103188709	chr4:102267552	T	C	rs13107325	chr4:103188709	chr4:102267552	T	C	0	1	1	Impedance of whole body	-	Neale B	UKBB	European	2017	-0.01833	0.003526	2.026e-07	-	331284	0	331284	1	IVNT	Neale-B_UKBB_EUR_2017
rs13107325	rs13107325	chr4:103188709	chr4:102267552	T	C	rs13107325	chr4:103188709	chr4:102267552	T	C	0	1	1	Leg fat mass left	-	Neale B	UKBB	European	2017	0.03247	0.003655	6.423e-19	+	331275	0	331275	1	IVNT	Neale-B_UKBB_EUR_2017
rs13107325	rs13107325	chr4:103188709	chr4:102267552	T	C	rs13107325	chr4:103188709	chr4:102267552	T	C	0	1	1	Leg fat mass right	-	Neale B	UKBB	European	2017	0.03198	0.003697	5.186e-18	+	331293	0	331293	1	IVNT	Neale-B_UKBB_EUR_2017
rs13107325	rs13107325	chr4:103188709	chr4:102267552	T	C	rs13107325	chr4:103188709	chr4:102267552	T	C	0	1	1	Leg fat percentage left	-	Neale B	UKBB	European	2017	0.02789	0.002892	5.111e-22	+	331278	0	331278	1	IVNT	Neale-B_UKBB_EUR_2017
rs13107325	rs13107325	chr4:103188709	chr4:102267552	T	C	rs13107325	chr4:103188709	chr4:102267552	T	C	0	1	1	Leg fat percentage right	-	Neale B	UKBB	European	2017	0.02688	0.002929	4.477e-20	+	331296	0	331296	1	IVNT	Neale-B_UKBB_EUR_2017
rs13107325	rs13107325	chr4:103188709	chr4:102267552	T	C	rs13107325	chr4:103188709	chr4:102267552	T	C	0	1	1	Long-standing illness, disability or infirmity	-	Neale B	UKBB	European	2017	0.0112	0.002195	3.352e-07	+	329663	107123	222540	1	risk diff	Neale-B_UKBB_EUR_2017
rs13107325	rs13107325	chr4:103188709	chr4:102267552	T	C	rs13107325	chr4:103188709	chr4:102267552	T	C	0	1	1	No blood clot, bronchitis, emphysema, asthma, rhinitis, eczema or allergy diagnosed by doctor	-	Neale B	UKBB	European	2017	-0.01151	0.002166	1.074e-07	-	336782	228530	108252	1	risk diff	Neale-B_UKBB_EUR_2017
rs13107325	rs13107325	chr4:103188709	chr4:102267552	T	C	rs13107325	chr4:103188709	chr4:102267552	T	C	0	1	1	Overall health rating	-	Neale B	UKBB	European	2017	0.01733	0.003358	2.483e-07	+	336020	0	336020	1	-	Neale-B_UKBB_EUR_2017
rs13107325	rs13107325	chr4:103188709	chr4:102267552	T	C	rs13107325	chr4:103188709	chr4:102267552	T	C	0	1	1	Pain type experienced in last month: hip pain	EFO_0003843	Neale B	UKBB	European	2017	0.007631	0.001462	1.795e-07	+	336650	37714	298936	1	risk diff	Neale-B_UKBB_EUR_2017
rs13107325	rs13107325	chr4:103188709	chr4:102267552	T	C	rs13107325	chr4:103188709	chr4:102267552	T	C	0	1	1	Pain type experienced in last month: knee pain	EFO_0003843	Neale B	UKBB	European	2017	0.008516	0.001899	7.336e-06	+	336650	71561	265089	1	risk diff	Neale-B_UKBB_EUR_2017
rs13107325	rs13107325	chr4:103188709	chr4:102267552	T	C	rs13107325	chr4:103188709	chr4:102267552	T	C	0	1	1	Pain type experienced in last month: neck or shoulder pain	EFO_0003843	Neale B	UKBB	European	2017	0.01055	0.001944	5.798e-08	+	336650	76404	260246	1	risk diff	Neale-B_UKBB_EUR_2017
rs13107325	rs13107325	chr4:103188709	chr4:102267552	T	C	rs13107325	chr4:103188709	chr4:102267552	T	C	0	1	1	Pain type experienced in last month: none of the above	EFO_0003843	Neale B	UKBB	European	2017	-0.01304	0.002278	1.051e-08	-	336650	136199	200451	1	risk diff	Neale-B_UKBB_EUR_2017
rs13107325	rs13107325	chr4:103188709	chr4:102267552	T	C	rs13107325	chr4:103188709	chr4:102267552	T	C	0	1	1	Prospective memory result	-	Neale B	UKBB	European	2017	0.02585	0.004113	3.295e-10	+	111099	0	111099	1	-	Neale-B_UKBB_EUR_2017
rs13107325	rs13107325	chr4:103188709	chr4:102267552	T	C	rs13107325	chr4:103188709	chr4:102267552	T	C	0	1	1	Qualifications: college or university degree	EFO_0004784	Neale B	UKBB	European	2017	-0.01236	0.002169	1.194e-08	-	334070	106305	227765	1	risk diff	Neale-B_UKBB_EUR_2017
rs13107325	rs13107325	chr4:103188709	chr4:102267552	T	C	rs13107325	chr4:103188709	chr4:102267552	T	C	0	1	1	Qualifications: none	EFO_0004784	Neale B	UKBB	European	2017	0.007857	0.001758	7.87e-06	+	334070	57567	276503	1	risk diff	Neale-B_UKBB_EUR_2017
rs13107325	rs13107325	chr4:103188709	chr4:102267552	T	C	rs13107325	chr4:103188709	chr4:102267552	T	C	0	1	1	Self-reported hayfever or allergic rhinitis	EFO_0005854	Neale B	UKBB	European	2017	0.004862	0.001078	6.454e-06	+	337159	19320	317839	1	risk diff	Neale-B_UKBB_EUR_2017
rs13107325	rs13107325	chr4:103188709	chr4:102267552	T	C	rs13107325	chr4:103188709	chr4:102267552	T	C	0	1	1	Self-reported hiatus hernia	-	Neale B	UKBB	European	2017	0.003192	0.0007001	5.137e-06	+	337159	7865	329294	1	risk diff	Neale-B_UKBB_EUR_2017
rs13107325	rs13107325	chr4:103188709	chr4:102267552	T	C	rs13107325	chr4:103188709	chr4:102267552	T	C	0	1	1	Self-reported hypertension	EFO_0000537	Neale B	UKBB	European	2017	-0.0119	0.002028	4.397e-09	-	337159	87690	249469	1	risk diff	Neale-B_UKBB_EUR_2017
rs13107325	rs13107325	chr4:103188709	chr4:102267552	T	C	rs13107325	chr4:103188709	chr4:102267552	T	C	0	1	1	Self-reported osteoarthritis	EFO_0002506	Neale B	UKBB	European	2017	0.009966	0.001282	7.791e-15	+	337159	28257	308902	1	risk diff	Neale-B_UKBB_EUR_2017
rs13107325	rs13107325	chr4:103188709	chr4:102267552	T	C	rs13107325	chr4:103188709	chr4:102267552	T	C	0	1	1	Self-reported urinary frequency or incontinence	-	Neale B	UKBB	European	2017	0.00136	0.0002728	6.218e-07	+	337159	1170	335989	1	risk diff	Neale-B_UKBB_EUR_2017
rs13107325	rs13107325	chr4:103188709	chr4:102267552	T	C	rs13107325	chr4:103188709	chr4:102267552	T	C	0	1	1	Sensitivity or hurt feelings	EFO_0009599	Neale B	UKBB	European	2017	0.01115	0.002294	1.182e-06	+	327832	182340	145492	1	risk diff	Neale-B_UKBB_EUR_2017
rs13107325	rs13107325	chr4:103188709	chr4:102267552	T	C	rs13107325	chr4:103188709	chr4:102267552	T	C	0	1	1	Sitting height	EFO_0004339	Neale B	UKBB	European	2017	0.02564	0.003574	7.199e-13	+	336172	0	336172	1	IVNT	Neale-B_UKBB_EUR_2017
rs13107325	rs13107325	chr4:103188709	chr4:102267552	T	C	rs13107325	chr4:103188709	chr4:102267552	T	C	0	1	1	Sleep duration	EFO_0005271	Neale B	UKBB	European	2017	-0.02186	0.003572	9.343e-10	-	335410	0	335410	1	-	Neale-B_UKBB_EUR_2017
rs13107325	rs13107325	chr4:103188709	chr4:102267552	T	C	rs13107325	chr4:103188709	chr4:102267552	T	C	0	1	1	Systolic blood pressure	EFO_0006335	Neale B	UKBB	European	2017	-0.02239	0.004682	1.733e-06	-	317754	0	317754	1	IVNT	Neale-B_UKBB_EUR_2017
rs13107325	rs13107325	chr4:103188709	chr4:102267552	T	C	rs13107325	chr4:103188709	chr4:102267552	T	C	0	1	1	Taking other prescription medications	EFO_0007056	Neale B	UKBB	European	2017	0.01215	0.002316	1.541e-07	+	336330	158113	178217	1	risk diff	Neale-B_UKBB_EUR_2017
rs13107325	rs13107325	chr4:103188709	chr4:102267552	T	C	rs13107325	chr4:103188709	chr4:102267552	T	C	0	1	1	Time spent watching television	-	Neale B	UKBB	European	2017	0.02295	0.003552	1.036e-10	+	319740	0	319740	1	-	Neale-B_UKBB_EUR_2017
rs13107325	rs13107325	chr4:103188709	chr4:102267552	T	C	rs13107325	chr4:103188709	chr4:102267552	T	C	0	1	1	Treatment with omega-3 or fish oil supplement	EFO_0007056	Neale B	UKBB	European	2017	0.004262	0.00089	1.674e-06	+	337159	12924	324235	1	risk diff	Neale-B_UKBB_EUR_2017
rs13107325	rs13107325	chr4:103188709	chr4:102267552	T	C	rs13107325	chr4:103188709	chr4:102267552	T	C	0	1	1	Trunk fat mass	EFO_0005409	Neale B	UKBB	European	2017	0.04391	0.004656	4.134e-21	+	331093	0	331093	1	IVNT	Neale-B_UKBB_EUR_2017
rs13107325	rs13107325	chr4:103188709	chr4:102267552	T	C	rs13107325	chr4:103188709	chr4:102267552	T	C	0	1	1	Trunk fat percentage	-	Neale B	UKBB	European	2017	0.04394	0.00425	4.801e-25	+	331113	0	331113	1	IVNT	Neale-B_UKBB_EUR_2017
rs13107325	rs13107325	chr4:103188709	chr4:102267552	T	C	rs13107325	chr4:103188709	chr4:102267552	T	C	0	1	1	Types of physical activity in last 4 weeks: other exercises	EFO_0008002	Neale B	UKBB	European	2017	-0.01099	0.002323	2.247e-06	-	335599	162803	172796	1	risk diff	Neale-B_UKBB_EUR_2017
rs13107325	rs13107325	chr4:103188709	chr4:102267552	T	C	rs13107325	chr4:103188709	chr4:102267552	T	C	0	1	1	Types of physical activity in last 4 weeks: strenuous sports	EFO_0008002	Neale B	UKBB	European	2017	-0.00829	0.001406	3.727e-09	-	335599	34693	300906	1	risk diff	Neale-B_UKBB_EUR_2017
rs13107325	rs13107325	chr4:103188709	chr4:102267552	T	C	rs13107325	chr4:103188709	chr4:102267552	T	C	0	1	1	Types of transport used, excluding work: cycle	-	Neale B	UKBB	European	2017	-0.005908	0.00119	6.831e-07	-	335650	23918	311732	1	risk diff	Neale-B_UKBB_EUR_2017
rs13107325	rs13107325	chr4:103188709	chr4:102267552	T	C	rs13107325	chr4:103188709	chr4:102267552	T	C	0	1	1	Usual walking pace	EFO_0008002	Neale B	UKBB	European	2017	-0.02596	0.002824	3.92e-20	-	335349	0	335349	1	-	Neale-B_UKBB_EUR_2017
rs13107325	rs13107325	chr4:103188709	chr4:102267552	T	C	rs13107325	chr4:103188709	chr4:102267552	T	C	0	1	1	Vascular or heart problems diagnosed by doctor: high blood pressure	EFO_0004325	Neale B	UKBB	European	2017	-0.0116	0.002056	1.692e-08	-	336683	91033	245650	1	risk diff	Neale-B_UKBB_EUR_2017
rs13107325	rs13107325	chr4:103188709	chr4:102267552	T	C	rs13107325	chr4:103188709	chr4:102267552	T	C	0	1	1	Vascular or heart problems diagnosed by doctor: none of the above	-	Neale B	UKBB	European	2017	0.01091	0.002112	2.395e-07	+	336683	236530	100153	1	risk diff	Neale-B_UKBB_EUR_2017
rs13107325	rs13107325	chr4:103188709	chr4:102267552	T	C	rs13107325	chr4:103188709	chr4:102267552	T	C	0	1	1	Waist circumference	EFO_0004342	Neale B	UKBB	European	2017	0.02421	0.004094	3.355e-09	+	336639	0	336639	1	IVNT	Neale-B_UKBB_EUR_2017
rs13107325	rs13107325	chr4:103188709	chr4:102267552	T	C	rs13107325	chr4:103188709	chr4:102267552	T	C	0	1	1	Weight	EFO_0004338	Neale B	UKBB	European	2017	0.02814	0.004039	3.241e-12	+	336227	0	336227	1	IVNT	Neale-B_UKBB_EUR_2017
rs13107325	rs13107325	chr4:103188709	chr4:102267552	T	C	rs13107325	chr4:103188709	chr4:102267552	T	C	0	1	1	Whole body fat mass	-	Neale B	UKBB	European	2017	0.04296	0.004512	1.741e-21	+	330762	0	330762	1	IVNT	Neale-B_UKBB_EUR_2017
rs13107325	rs13107325	chr4:103188709	chr4:102267552	T	C	rs13107325	chr4:103188709	chr4:102267552	T	C	0	1	1	Schizophrenia	EFO_0000692	PGC	25056061	Mixed	2014	0.1519	0.0215	1.536e-12	+	82315	35476	46839	49	log OR	PGC_Schizophrenia_Mixed_2014
rs13107325	rs13107325	chr4:103188709	chr4:102267552	T	C	rs13107325	chr4:103188709	chr4:102267552	T	C	0	1	1	Intelligence	EFO_0004337	Sniekers S	28530673	European	2017	-0.05552	0.01046	1.104e-07	-	78308	0	78308	13	-	Sniekers-S_Intelligence_EUR_2017
rs13107325	rs13107325	chr4:103188709	chr4:102267552	T	C	rs13107325	chr4:103188709	chr4:102267552	T	C	0	1	1	Blood pressure	EFO_0004325	Wain LV	21909110	European	2011	NA	NA	1e-10	NA	-	-	-	-	-	dbGaP
rs13107325	rs13107325	chr4:103188709	chr4:102267552	T	C	rs13107325	chr4:103188709	chr4:102267552	T	C	0	1	1	Blood pressure	EFO_0004325	ICBP	21909115	European	2011	NA	NA	2e-17	NA	-	-	-	-	-	dbGaP
rs13107325	rs13107325	chr4:103188709	chr4:102267552	T	C	rs13107325	chr4:103188709	chr4:102267552	T	C	0	1	1	Blood pressure	EFO_0004325	ICBP	21909115	European	2011	NA	NA	3e-14	NA	-	-	-	-	-	dbGaP
rs13107325	rs13107325	chr4:103188709	chr4:102267552	T	C	rs13107325	chr4:103188709	chr4:102267552	T	C	0	1	1	Body mass index	EFO_0004340	Speliotes EK	20935630	European	2010	NA	NA	2e-13	NA	-	-	-	-	-	dbGaP
rs13107325	rs13107325	chr4:103188709	chr4:102267552	T	C	rs13107325	chr4:103188709	chr4:102267552	T	C	0	1	1	Cholesterol hdl	-	GLGC	20686565	Mixed	2010	NA	NA	7e-11	NA	-	-	-	-	-	dbGaP
rs13107325	rs13107325	chr4:103188709	chr4:102267552	T	C	rs13107325	chr4:103188709	chr4:102267552	T	C	0	1	1	Hypertension	EFO_0000537	ICBP	21909115	European	2011	NA	NA	5e-07	NA	-	-	-	-	-	dbGaP
rs13107325	rs13107325	chr4:103188709	chr4:102267552	T	C	rs13135092	chr4:103198082	chr4:102276925	G	A	1	0.92421	1	Hematocrit	EFO_0004586	Astle W	27863252	European	2016	0.04468	0.006423	3.491e-12	+	173480	0	173480	2	IVNT	Astle-W_Blood-Cell-Traits_EUR_2016
rs13107325	rs13107325	chr4:103188709	chr4:102267552	T	C	rs13135092	chr4:103198082	chr4:102276925	G	A	1	0.92421	1	Hemoglobin concentration	EFO_0004586	Astle W	27863252	European	2016	0.04342	0.006453	1.708e-11	+	173480	0	173480	2	IVNT	Astle-W_Blood-Cell-Traits_EUR_2016
rs13107325	rs13107325	chr4:103188709	chr4:102267552	T	C	rs13135092	chr4:103198082	chr4:102276925	G	A	1	0.92421	1	Platelet distribution width	EFO_0004586	Astle W	27863252	European	2016	-0.042	0.00654	1.341e-10	-	173480	0	173480	2	IVNT	Astle-W_Blood-Cell-Traits_EUR_2016
rs13107325	rs13107325	chr4:103188709	chr4:102267552	T	C	rs13135092	chr4:103198082	chr4:102276925	G	A	1	0.92421	1	Crohns disease	EFO_0000384	IBDGC	26192919	European	2015	0.2215	0.0389	1.21e-08	+	20883	5956	14927	7	log OR	IBDGC_Chrons-Disease_EUR_2015
rs13107325	rs13107325	chr4:103188709	chr4:102267552	T	C	rs13135092	chr4:103198082	chr4:102276925	G	A	1	0.92421	1	HDL cholesterol	EFO_0004612	Surakka I	25961943	European	2015	-0.129	0.01768	3e-13	-	-	-	-	-	SD increase	NHGRI-EBI_GWAS_Catalog
rs13107325	rs13107325	chr4:103188709	chr4:102267552	T	C	rs13135092	chr4:103198082	chr4:102276925	G	A	1	0.92421	1	Age started oral contraceptive pill	-	Neale B	UKBB	European	2017	0.03244	0.006786	1.752e-06	+	144113	0	144113	1	IVNT	Neale-B_UKBB_EUR_2017
rs13107325	rs13107325	chr4:103188709	chr4:102267552	T	C	rs13135092	chr4:103198082	chr4:102276925	G	A	1	0.92421	1	Alcohol intake frequency	EFO_0004329	Neale B	UKBB	European	2017	0.04975	0.006469	1.479e-14	+	336965	0	336965	1	-	Neale-B_UKBB_EUR_2017
rs13107325	rs13107325	chr4:103188709	chr4:102267552	T	C	rs13135092	chr4:103198082	chr4:102276925	G	A	1	0.92421	1	Arm fat mass left	-	Neale B	UKBB	European	2017	0.042	0.004336	3.419e-22	+	331164	0	331164	1	IVNT	Neale-B_UKBB_EUR_2017
rs13107325	rs13107325	chr4:103188709	chr4:102267552	T	C	rs13135092	chr4:103198082	chr4:102276925	G	A	1	0.92421	1	Arm fat mass right	-	Neale B	UKBB	European	2017	0.04293	0.004334	3.975e-23	+	331226	0	331226	1	IVNT	Neale-B_UKBB_EUR_2017
rs13107325	rs13107325	chr4:103188709	chr4:102267552	T	C	rs13135092	chr4:103198082	chr4:102276925	G	A	1	0.92421	1	Arm fat percentage left	-	Neale B	UKBB	European	2017	0.0383	0.003348	2.732e-30	+	331198	0	331198	1	IVNT	Neale-B_UKBB_EUR_2017
rs13107325	rs13107325	chr4:103188709	chr4:102267552	T	C	rs13135092	chr4:103198082	chr4:102276925	G	A	1	0.92421	1	Arm fat percentage right	-	Neale B	UKBB	European	2017	0.03869	0.003364	1.311e-30	+	331249	0	331249	1	IVNT	Neale-B_UKBB_EUR_2017
rs13107325	rs13107325	chr4:103188709	chr4:102267552	T	C	rs13135092	chr4:103198082	chr4:102276925	G	A	1	0.92421	1	Body fat percentage	EFO_0007800	Neale B	UKBB	European	2017	0.03627	0.003392	1.102e-26	+	331117	0	331117	1	IVNT	Neale-B_UKBB_EUR_2017
rs13107325	rs13107325	chr4:103188709	chr4:102267552	T	C	rs13135092	chr4:103198082	chr4:102276925	G	A	1	0.92421	1	Body mass index	EFO_0004340	Neale B	UKBB	European	2017	0.05005	0.004374	2.596e-30	+	336107	0	336107	1	IVNT	Neale-B_UKBB_EUR_2017
rs13107325	rs13107325	chr4:103188709	chr4:102267552	T	C	rs13135092	chr4:103198082	chr4:102276925	G	A	1	0.92421	1	Comparative body size at age 10	-	Neale B	UKBB	European	2017	0.01817	0.003028	1.963e-09	+	331693	0	331693	1	-	Neale-B_UKBB_EUR_2017
rs13107325	rs13107325	chr4:103188709	chr4:102267552	T	C	rs13135092	chr4:103198082	chr4:102276925	G	A	1	0.92421	1	Comparative height size at age 10	-	Neale B	UKBB	European	2017	-0.01377	0.003019	5.129e-06	-	332021	0	332021	1	-	Neale-B_UKBB_EUR_2017
rs13107325	rs13107325	chr4:103188709	chr4:102267552	T	C	rs13135092	chr4:103198082	chr4:102276925	G	A	1	0.92421	1	Current employment status: in paid employment or self-employed	EFO_0005241	Neale B	UKBB	European	2017	-0.01118	0.002197	3.652e-07	-	336252	190779	145473	1	risk diff	Neale-B_UKBB_EUR_2017
rs13107325	rs13107325	chr4:103188709	chr4:102267552	T	C	rs13135092	chr4:103198082	chr4:102276925	G	A	1	0.92421	1	Daytime dozing or sleeping	EFO_0000614;EFO_0005855	Neale B	UKBB	European	2017	0.01003	0.002188	4.612e-06	+	336082	0	336082	1	IVNT	Neale-B_UKBB_EUR_2017
rs13107325	rs13107325	chr4:103188709	chr4:102267552	T	C	rs13135092	chr4:103198082	chr4:102276925	G	A	1	0.92421	1	Diabetes diagnosed by doctor	EFO_0000400	Neale B	UKBB	European	2017	0.004238	0.0009483	7.862e-06	+	336473	16183	320290	1	risk diff	Neale-B_UKBB_EUR_2017
rs13107325	rs13107325	chr4:103188709	chr4:102267552	T	C	rs13135092	chr4:103198082	chr4:102276925	G	A	1	0.92421	1	Diastolic blood pressure	EFO_0006336	Neale B	UKBB	European	2017	-0.03324	0.004481	1.192e-13	-	317756	0	317756	1	IVNT	Neale-B_UKBB_EUR_2017
rs13107325	rs13107325	chr4:103188709	chr4:102267552	T	C	rs13135092	chr4:103198082	chr4:102276925	G	A	1	0.92421	1	Drive faster than motorway speed limit	-	Neale B	UKBB	European	2017	-0.01902	0.00371	2.978e-07	-	306030	0	306030	1	-	Neale-B_UKBB_EUR_2017
rs13107325	rs13107325	chr4:103188709	chr4:102267552	T	C	rs13135092	chr4:103198082	chr4:102276925	G	A	1	0.92421	1	Fluid intelligence score	-	Neale B	UKBB	European	2017	-0.1164	0.01638	1.191e-12	-	108818	0	108818	1	-	Neale-B_UKBB_EUR_2017
rs13107325	rs13107325	chr4:103188709	chr4:102267552	T	C	rs13135092	chr4:103198082	chr4:102276925	G	A	1	0.92421	1	Forced expiratory volume in 1-second, predicted	EFO_0004314	Neale B	UKBB	European	2017	-0.02566	0.004968	2.407e-07	-	110423	0	110423	1	IVNT	Neale-B_UKBB_EUR_2017
rs13107325	rs13107325	chr4:103188709	chr4:102267552	T	C	rs13135092	chr4:103198082	chr4:102276925	G	A	1	0.92421	1	Hair or balding pattern: pattern 4	EFO_0007822	Neale B	UKBB	European	2017	-0.01156	0.002516	4.357e-06	-	154988	28389	126599	1	risk diff	Neale-B_UKBB_EUR_2017
rs13107325	rs13107325	chr4:103188709	chr4:102267552	T	C	rs13135092	chr4:103198082	chr4:102276925	G	A	1	0.92421	1	Hand grip strength left	EFO_0006941	Neale B	UKBB	European	2017	-0.02601	0.00319	3.495e-16	-	335821	0	335821	1	IVNT	Neale-B_UKBB_EUR_2017
rs13107325	rs13107325	chr4:103188709	chr4:102267552	T	C	rs13135092	chr4:103198082	chr4:102276925	G	A	1	0.92421	1	Hand grip strength right	EFO_0006941	Neale B	UKBB	European	2017	-0.02859	0.003195	3.641e-19	-	335842	0	335842	1	IVNT	Neale-B_UKBB_EUR_2017
rs13107325	rs13107325	chr4:103188709	chr4:102267552	T	C	rs13135092	chr4:103198082	chr4:102276925	G	A	1	0.92421	1	Hayfever, allergic rhinitis or eczema	EFO_0003956;EFO_0005854;EFO_0000274	Neale B	UKBB	European	2017	0.008711	0.00187	3.192e-06	+	336782	77891	258891	1	risk diff	Neale-B_UKBB_EUR_2017
rs13107325	rs13107325	chr4:103188709	chr4:102267552	T	C	rs13135092	chr4:103198082	chr4:102276925	G	A	1	0.92421	1	Height	EFO_0004339	Neale B	UKBB	European	2017	-0.02394	0.003143	2.598e-14	-	336474	0	336474	1	IVNT	Neale-B_UKBB_EUR_2017
rs13107325	rs13107325	chr4:103188709	chr4:102267552	T	C	rs13135092	chr4:103198082	chr4:102276925	G	A	1	0.92421	1	Hip circumference	EFO_0005093	Neale B	UKBB	European	2017	0.04007	0.00438	5.809e-20	+	336601	0	336601	1	IVNT	Neale-B_UKBB_EUR_2017
rs13107325	rs13107325	chr4:103188709	chr4:102267552	T	C	rs13135092	chr4:103198082	chr4:102276925	G	A	1	0.92421	1	Illnesses of siblings: none of the above, group 2	-	Neale B	UKBB	European	2017	-0.009179	0.001843	6.368e-07	-	265504	224596	40908	1	risk diff	Neale-B_UKBB_EUR_2017
rs13107325	rs13107325	chr4:103188709	chr4:102267552	T	C	rs13135092	chr4:103198082	chr4:102276925	G	A	1	0.92421	1	Impedance of leg left	-	Neale B	UKBB	European	2017	-0.02948	0.004034	2.708e-13	-	331296	0	331296	1	IVNT	Neale-B_UKBB_EUR_2017
rs13107325	rs13107325	chr4:103188709	chr4:102267552	T	C	rs13135092	chr4:103198082	chr4:102276925	G	A	1	0.92421	1	Impedance of leg right	-	Neale B	UKBB	European	2017	-0.03124	0.004003	6.048e-15	-	331301	0	331301	1	IVNT	Neale-B_UKBB_EUR_2017
rs13107325	rs13107325	chr4:103188709	chr4:102267552	T	C	rs13135092	chr4:103198082	chr4:102276925	G	A	1	0.92421	1	Impedance of whole body	-	Neale B	UKBB	European	2017	-0.01757	0.003374	1.899e-07	-	331284	0	331284	1	IVNT	Neale-B_UKBB_EUR_2017
rs13107325	rs13107325	chr4:103188709	chr4:102267552	T	C	rs13135092	chr4:103198082	chr4:102276925	G	A	1	0.92421	1	Leg fat mass left	-	Neale B	UKBB	European	2017	0.0313	0.003496	3.553e-19	+	331275	0	331275	1	IVNT	Neale-B_UKBB_EUR_2017
rs13107325	rs13107325	chr4:103188709	chr4:102267552	T	C	rs13135092	chr4:103198082	chr4:102276925	G	A	1	0.92421	1	Leg fat mass right	-	Neale B	UKBB	European	2017	0.03085	0.003537	2.746e-18	+	331293	0	331293	1	IVNT	Neale-B_UKBB_EUR_2017
rs13107325	rs13107325	chr4:103188709	chr4:102267552	T	C	rs13135092	chr4:103198082	chr4:102276925	G	A	1	0.92421	1	Leg fat percentage left	-	Neale B	UKBB	European	2017	0.02687	0.002766	2.623e-22	+	331278	0	331278	1	IVNT	Neale-B_UKBB_EUR_2017
rs13107325	rs13107325	chr4:103188709	chr4:102267552	T	C	rs13135092	chr4:103198082	chr4:102276925	G	A	1	0.92421	1	Leg fat percentage right	-	Neale B	UKBB	European	2017	0.02582	0.002802	3.146e-20	+	331296	0	331296	1	IVNT	Neale-B_UKBB_EUR_2017
rs13107325	rs13107325	chr4:103188709	chr4:102267552	T	C	rs13135092	chr4:103198082	chr4:102276925	G	A	1	0.92421	1	Long-standing illness, disability or infirmity	-	Neale B	UKBB	European	2017	0.01141	0.0021	5.527e-08	+	329663	107123	222540	1	risk diff	Neale-B_UKBB_EUR_2017
rs13107325	rs13107325	chr4:103188709	chr4:102267552	T	C	rs13135092	chr4:103198082	chr4:102276925	G	A	1	0.92421	1	No blood clot, bronchitis, emphysema, asthma, rhinitis, eczema or allergy diagnosed by doctor	-	Neale B	UKBB	European	2017	-0.01089	0.002072	1.487e-07	-	336782	228530	108252	1	risk diff	Neale-B_UKBB_EUR_2017
rs13107325	rs13107325	chr4:103188709	chr4:102267552	T	C	rs13135092	chr4:103198082	chr4:102276925	G	A	1	0.92421	1	Overall health rating	-	Neale B	UKBB	European	2017	0.01777	0.003213	3.165e-08	+	336020	0	336020	1	-	Neale-B_UKBB_EUR_2017
rs13107325	rs13107325	chr4:103188709	chr4:102267552	T	C	rs13135092	chr4:103198082	chr4:102276925	G	A	1	0.92421	1	Pain type experienced in last month: hip pain	EFO_0003843	Neale B	UKBB	European	2017	0.007474	0.001399	9.127e-08	+	336650	37714	298936	1	risk diff	Neale-B_UKBB_EUR_2017
rs13107325	rs13107325	chr4:103188709	chr4:102267552	T	C	rs13135092	chr4:103198082	chr4:102276925	G	A	1	0.92421	1	Pain type experienced in last month: neck or shoulder pain	EFO_0003843	Neale B	UKBB	European	2017	0.01059	0.00186	1.259e-08	+	336650	76404	260246	1	risk diff	Neale-B_UKBB_EUR_2017
rs13107325	rs13107325	chr4:103188709	chr4:102267552	T	C	rs13135092	chr4:103198082	chr4:102276925	G	A	1	0.92421	1	Pain type experienced in last month: none of the above	EFO_0003843	Neale B	UKBB	European	2017	-0.01279	0.00218	4.424e-09	-	336650	136199	200451	1	risk diff	Neale-B_UKBB_EUR_2017
rs13107325	rs13107325	chr4:103188709	chr4:102267552	T	C	rs13135092	chr4:103198082	chr4:102276925	G	A	1	0.92421	1	Prospective memory result	-	Neale B	UKBB	European	2017	0.02497	0.003931	2.113e-10	+	111099	0	111099	1	-	Neale-B_UKBB_EUR_2017
rs13107325	rs13107325	chr4:103188709	chr4:102267552	T	C	rs13135092	chr4:103198082	chr4:102276925	G	A	1	0.92421	1	Qualifications: college or university degree	EFO_0004784	Neale B	UKBB	European	2017	-0.01152	0.002075	2.82e-08	-	334070	106305	227765	1	risk diff	Neale-B_UKBB_EUR_2017
rs13107325	rs13107325	chr4:103188709	chr4:102267552	T	C	rs13135092	chr4:103198082	chr4:102276925	G	A	1	0.92421	1	Self-reported hypertension	EFO_0000537	Neale B	UKBB	European	2017	-0.009459	0.001941	1.092e-06	-	337159	87690	249469	1	risk diff	Neale-B_UKBB_EUR_2017
rs13107325	rs13107325	chr4:103188709	chr4:102267552	T	C	rs13135092	chr4:103198082	chr4:102276925	G	A	1	0.92421	1	Self-reported osteoarthritis	EFO_0002506	Neale B	UKBB	European	2017	0.009162	0.001227	8.212e-14	+	337159	28257	308902	1	risk diff	Neale-B_UKBB_EUR_2017
rs13107325	rs13107325	chr4:103188709	chr4:102267552	T	C	rs13135092	chr4:103198082	chr4:102276925	G	A	1	0.92421	1	Self-reported urinary frequency or incontinence	-	Neale B	UKBB	European	2017	0.00142	0.000261	5.297e-08	+	337159	1170	335989	1	risk diff	Neale-B_UKBB_EUR_2017
rs13107325	rs13107325	chr4:103188709	chr4:102267552	T	C	rs13135092	chr4:103198082	chr4:102276925	G	A	1	0.92421	1	Sensitivity or hurt feelings	EFO_0009599	Neale B	UKBB	European	2017	0.01103	0.002195	5.008e-07	+	327832	182340	145492	1	risk diff	Neale-B_UKBB_EUR_2017
rs13107325	rs13107325	chr4:103188709	chr4:102267552	T	C	rs13135092	chr4:103198082	chr4:102276925	G	A	1	0.92421	1	Sitting height	EFO_0004339	Neale B	UKBB	European	2017	0.02451	0.003419	7.608e-13	+	336172	0	336172	1	IVNT	Neale-B_UKBB_EUR_2017
rs13107325	rs13107325	chr4:103188709	chr4:102267552	T	C	rs13135092	chr4:103198082	chr4:102276925	G	A	1	0.92421	1	Sleep duration	EFO_0005271	Neale B	UKBB	European	2017	-0.01894	0.003417	2.994e-08	-	335410	0	335410	1	-	Neale-B_UKBB_EUR_2017
rs13107325	rs13107325	chr4:103188709	chr4:102267552	T	C	rs13135092	chr4:103198082	chr4:102276925	G	A	1	0.92421	1	Taking other prescription medications	EFO_0007056	Neale B	UKBB	European	2017	0.01254	0.002215	1.492e-08	+	336330	158113	178217	1	risk diff	Neale-B_UKBB_EUR_2017
rs13107325	rs13107325	chr4:103188709	chr4:102267552	T	C	rs13135092	chr4:103198082	chr4:102276925	G	A	1	0.92421	1	Time spent watching television	-	Neale B	UKBB	European	2017	0.02189	0.0034	1.209e-10	+	319740	0	319740	1	-	Neale-B_UKBB_EUR_2017
rs13107325	rs13107325	chr4:103188709	chr4:102267552	T	C	rs13135092	chr4:103198082	chr4:102276925	G	A	1	0.92421	1	Trunk fat mass	EFO_0005409	Neale B	UKBB	European	2017	0.04292	0.004454	5.621e-22	+	331093	0	331093	1	IVNT	Neale-B_UKBB_EUR_2017
rs13107325	rs13107325	chr4:103188709	chr4:102267552	T	C	rs13135092	chr4:103198082	chr4:102276925	G	A	1	0.92421	1	Trunk fat percentage	-	Neale B	UKBB	European	2017	0.04235	0.004066	2.147e-25	+	331113	0	331113	1	IVNT	Neale-B_UKBB_EUR_2017
rs13107325	rs13107325	chr4:103188709	chr4:102267552	T	C	rs13135092	chr4:103198082	chr4:102276925	G	A	1	0.92421	1	Types of physical activity in last 4 weeks: other exercises	EFO_0008002	Neale B	UKBB	European	2017	-0.011	0.002223	7.473e-07	-	335599	162803	172796	1	risk diff	Neale-B_UKBB_EUR_2017
rs13107325	rs13107325	chr4:103188709	chr4:102267552	T	C	rs13135092	chr4:103198082	chr4:102276925	G	A	1	0.92421	1	Types of physical activity in last 4 weeks: strenuous sports	EFO_0008002	Neale B	UKBB	European	2017	-0.007809	0.001345	6.439e-09	-	335599	34693	300906	1	risk diff	Neale-B_UKBB_EUR_2017
rs13107325	rs13107325	chr4:103188709	chr4:102267552	T	C	rs13135092	chr4:103198082	chr4:102276925	G	A	1	0.92421	1	Types of transport used, excluding work: cycle	-	Neale B	UKBB	European	2017	-0.005148	0.001138	6.093e-06	-	335650	23918	311732	1	risk diff	Neale-B_UKBB_EUR_2017
rs13107325	rs13107325	chr4:103188709	chr4:102267552	T	C	rs13135092	chr4:103198082	chr4:102276925	G	A	1	0.92421	1	Usual walking pace	EFO_0008002	Neale B	UKBB	European	2017	-0.02336	0.002702	5.418e-18	-	335349	0	335349	1	-	Neale-B_UKBB_EUR_2017
rs13107325	rs13107325	chr4:103188709	chr4:102267552	T	C	rs13135092	chr4:103198082	chr4:102276925	G	A	1	0.92421	1	Vascular or heart problems diagnosed by doctor: high blood pressure	EFO_0004325	Neale B	UKBB	European	2017	-0.009338	0.001967	2.074e-06	-	336683	91033	245650	1	risk diff	Neale-B_UKBB_EUR_2017
rs13107325	rs13107325	chr4:103188709	chr4:102267552	T	C	rs13135092	chr4:103198082	chr4:102276925	G	A	1	0.92421	1	Waist circumference	EFO_0004342	Neale B	UKBB	European	2017	0.02425	0.003918	6.013e-10	+	336639	0	336639	1	IVNT	Neale-B_UKBB_EUR_2017
rs13107325	rs13107325	chr4:103188709	chr4:102267552	T	C	rs13135092	chr4:103198082	chr4:102276925	G	A	1	0.92421	1	Weight	EFO_0004338	Neale B	UKBB	European	2017	0.02841	0.003864	1.955e-13	+	336227	0	336227	1	IVNT	Neale-B_UKBB_EUR_2017
rs13107325	rs13107325	chr4:103188709	chr4:102267552	T	C	rs13135092	chr4:103198082	chr4:102276925	G	A	1	0.92421	1	Whole body fat mass	-	Neale B	UKBB	European	2017	0.04173	0.004316	4.126e-22	+	330762	0	330762	1	IVNT	Neale-B_UKBB_EUR_2017
rs13107325	rs13107325	chr4:103188709	chr4:102267552	T	C	rs13135092	chr4:103198082	chr4:102276925	G	A	1	0.92421	1	Schizophrenia	EFO_0000692	PGC	25056061	Mixed	2014	0.1447	0.0208	3.6e-12	+	82315	35476	46839	49	log OR	PGC_Schizophrenia_Mixed_2014
rs13107325	rs13107325	chr4:103188709	chr4:102267552	T	C	rs13135092	chr4:103198082	chr4:102276925	G	A	1	0.92421	1	Intelligence	EFO_0004337	Sniekers S	28530673	European	2017	-0.05116	0.01102	3.435e-06	-	78308	0	78308	13	-	Sniekers-S_Intelligence_EUR_2017
rs13107325	rs13107325	chr4:103188709	chr4:102267552	T	C	rs35225200	chr4:103146888	chr4:102225731	C	A	1	0.84813	1	Hematocrit	EFO_0004586	Astle W	27863252	European	2016	0.04386	0.006436	9.456e-12	+	173480	0	173480	2	IVNT	Astle-W_Blood-Cell-Traits_EUR_2016
rs13107325	rs13107325	chr4:103188709	chr4:102267552	T	C	rs35225200	chr4:103146888	chr4:102225731	C	A	1	0.84813	1	Hemoglobin concentration	EFO_0004586	Astle W	27863252	European	2016	0.04282	0.006466	3.555e-11	+	173480	0	173480	2	IVNT	Astle-W_Blood-Cell-Traits_EUR_2016
rs13107325	rs13107325	chr4:103188709	chr4:102267552	T	C	rs35225200	chr4:103146888	chr4:102225731	C	A	1	0.84813	1	Platelet distribution width	EFO_0004586	Astle W	27863252	European	2016	-0.04082	0.006555	4.767e-10	-	173480	0	173480	2	IVNT	Astle-W_Blood-Cell-Traits_EUR_2016
rs13107325	rs13107325	chr4:103188709	chr4:102267552	T	C	rs35225200	chr4:103146888	chr4:102225731	C	A	1	0.84813	1	Crohns disease	EFO_0000384	IBDGC	26192919	European	2015	0.1997	0.0386	2.299e-07	+	20883	5956	14927	7	log OR	IBDGC_Chrons-Disease_EUR_2015
rs13107325	rs13107325	chr4:103188709	chr4:102267552	T	C	rs35225200	chr4:103146888	chr4:102225731	C	A	1	0.84813	1	Autism spectrum disorder or schizophrenia	EFO_0000692;EFO_0003756	Anney RJL	28540026	Mixed	2017	NA	NA	2e-12	NA	-	-	-	-	log OR	NHGRI-EBI_GWAS_Catalog
rs13107325	rs13107325	chr4:103188709	chr4:102267552	T	C	rs35225200	chr4:103146888	chr4:102225731	C	A	1	0.84813	1	Age started oral contraceptive pill	-	Neale B	UKBB	European	2017	0.03397	0.006962	1.062e-06	+	144113	0	144113	1	IVNT	Neale-B_UKBB_EUR_2017
rs13107325	rs13107325	chr4:103188709	chr4:102267552	T	C	rs35225200	chr4:103146888	chr4:102225731	C	A	1	0.84813	1	Alcohol intake frequency	EFO_0004329	Neale B	UKBB	European	2017	0.04726	0.006636	1.067e-12	+	336965	0	336965	1	-	Neale-B_UKBB_EUR_2017
rs13107325	rs13107325	chr4:103188709	chr4:102267552	T	C	rs35225200	chr4:103146888	chr4:102225731	C	A	1	0.84813	1	Arm fat mass left	-	Neale B	UKBB	European	2017	0.04036	0.004447	1.153e-19	+	331164	0	331164	1	IVNT	Neale-B_UKBB_EUR_2017
rs13107325	rs13107325	chr4:103188709	chr4:102267552	T	C	rs35225200	chr4:103146888	chr4:102225731	C	A	1	0.84813	1	Arm fat mass right	-	Neale B	UKBB	European	2017	0.04093	0.004446	3.417e-20	+	331226	0	331226	1	IVNT	Neale-B_UKBB_EUR_2017
rs13107325	rs13107325	chr4:103188709	chr4:102267552	T	C	rs35225200	chr4:103146888	chr4:102225731	C	A	1	0.84813	1	Arm fat percentage left	-	Neale B	UKBB	European	2017	0.03742	0.003435	1.237e-27	+	331198	0	331198	1	IVNT	Neale-B_UKBB_EUR_2017
rs13107325	rs13107325	chr4:103188709	chr4:102267552	T	C	rs35225200	chr4:103146888	chr4:102225731	C	A	1	0.84813	1	Arm fat percentage right	-	Neale B	UKBB	European	2017	0.03766	0.003451	9.826e-28	+	331249	0	331249	1	IVNT	Neale-B_UKBB_EUR_2017
rs13107325	rs13107325	chr4:103188709	chr4:102267552	T	C	rs35225200	chr4:103146888	chr4:102225731	C	A	1	0.84813	1	Body fat percentage	EFO_0007800	Neale B	UKBB	European	2017	0.03506	0.003479	7.003e-24	+	331117	0	331117	1	IVNT	Neale-B_UKBB_EUR_2017
rs13107325	rs13107325	chr4:103188709	chr4:102267552	T	C	rs35225200	chr4:103146888	chr4:102225731	C	A	1	0.84813	1	Body mass index	EFO_0004340	Neale B	UKBB	European	2017	0.04881	0.004487	1.483e-27	+	336107	0	336107	1	IVNT	Neale-B_UKBB_EUR_2017
rs13107325	rs13107325	chr4:103188709	chr4:102267552	T	C	rs35225200	chr4:103146888	chr4:102225731	C	A	1	0.84813	1	Comparative body size at age 10	-	Neale B	UKBB	European	2017	0.01773	0.003106	1.153e-08	+	331693	0	331693	1	-	Neale-B_UKBB_EUR_2017
rs13107325	rs13107325	chr4:103188709	chr4:102267552	T	C	rs35225200	chr4:103146888	chr4:102225731	C	A	1	0.84813	1	Comparative height size at age 10	-	Neale B	UKBB	European	2017	-0.01494	0.003097	1.407e-06	-	332021	0	332021	1	-	Neale-B_UKBB_EUR_2017
rs13107325	rs13107325	chr4:103188709	chr4:102267552	T	C	rs35225200	chr4:103146888	chr4:102225731	C	A	1	0.84813	1	Current employment status: in paid employment or self-employed	EFO_0005241	Neale B	UKBB	European	2017	-0.01076	0.002254	1.815e-06	-	336252	190779	145473	1	risk diff	Neale-B_UKBB_EUR_2017
rs13107325	rs13107325	chr4:103188709	chr4:102267552	T	C	rs35225200	chr4:103146888	chr4:102225731	C	A	1	0.84813	1	Diabetes diagnosed by doctor	EFO_0000400	Neale B	UKBB	European	2017	0.00456	0.0009727	2.758e-06	+	336473	16183	320290	1	risk diff	Neale-B_UKBB_EUR_2017
rs13107325	rs13107325	chr4:103188709	chr4:102267552	T	C	rs35225200	chr4:103146888	chr4:102225731	C	A	1	0.84813	1	Diastolic blood pressure	EFO_0006336	Neale B	UKBB	European	2017	-0.03107	0.004596	1.392e-11	-	317756	0	317756	1	IVNT	Neale-B_UKBB_EUR_2017
rs13107325	rs13107325	chr4:103188709	chr4:102267552	T	C	rs35225200	chr4:103146888	chr4:102225731	C	A	1	0.84813	1	Fluid intelligence score	-	Neale B	UKBB	European	2017	-0.1176	0.01683	2.788e-12	-	108818	0	108818	1	-	Neale-B_UKBB_EUR_2017
rs13107325	rs13107325	chr4:103188709	chr4:102267552	T	C	rs35225200	chr4:103146888	chr4:102225731	C	A	1	0.84813	1	Forced expiratory volume in 1-second, predicted	EFO_0004314	Neale B	UKBB	European	2017	-0.02585	0.005101	4.049e-07	-	110423	0	110423	1	IVNT	Neale-B_UKBB_EUR_2017
rs13107325	rs13107325	chr4:103188709	chr4:102267552	T	C	rs35225200	chr4:103146888	chr4:102225731	C	A	1	0.84813	1	Hand grip strength left	EFO_0006941	Neale B	UKBB	European	2017	-0.02684	0.003272	2.319e-16	-	335821	0	335821	1	IVNT	Neale-B_UKBB_EUR_2017
rs13107325	rs13107325	chr4:103188709	chr4:102267552	T	C	rs35225200	chr4:103146888	chr4:102225731	C	A	1	0.84813	1	Hand grip strength right	EFO_0006941	Neale B	UKBB	European	2017	-0.02913	0.003277	6.236e-19	-	335842	0	335842	1	IVNT	Neale-B_UKBB_EUR_2017
rs13107325	rs13107325	chr4:103188709	chr4:102267552	T	C	rs35225200	chr4:103146888	chr4:102225731	C	A	1	0.84813	1	Hayfever, allergic rhinitis or eczema	EFO_0003956;EFO_0005854;EFO_0000274	Neale B	UKBB	European	2017	0.00862	0.001918	6.988e-06	+	336782	77891	258891	1	risk diff	Neale-B_UKBB_EUR_2017
rs13107325	rs13107325	chr4:103188709	chr4:102267552	T	C	rs35225200	chr4:103146888	chr4:102225731	C	A	1	0.84813	1	Height	EFO_0004339	Neale B	UKBB	European	2017	-0.02594	0.003224	8.436e-16	-	336474	0	336474	1	IVNT	Neale-B_UKBB_EUR_2017
rs13107325	rs13107325	chr4:103188709	chr4:102267552	T	C	rs35225200	chr4:103146888	chr4:102225731	C	A	1	0.84813	1	Hip circumference	EFO_0005093	Neale B	UKBB	European	2017	0.03649	0.004493	4.599e-16	+	336601	0	336601	1	IVNT	Neale-B_UKBB_EUR_2017
rs13107325	rs13107325	chr4:103188709	chr4:102267552	T	C	rs35225200	chr4:103146888	chr4:102225731	C	A	1	0.84813	1	Illnesses of siblings: none of the above, group 2	-	Neale B	UKBB	European	2017	-0.008468	0.001891	7.58e-06	-	265504	224596	40908	1	risk diff	Neale-B_UKBB_EUR_2017
rs13107325	rs13107325	chr4:103188709	chr4:102267552	T	C	rs35225200	chr4:103146888	chr4:102225731	C	A	1	0.84813	1	Impedance of leg left	-	Neale B	UKBB	European	2017	-0.02881	0.004138	3.324e-12	-	331296	0	331296	1	IVNT	Neale-B_UKBB_EUR_2017
rs13107325	rs13107325	chr4:103188709	chr4:102267552	T	C	rs35225200	chr4:103146888	chr4:102225731	C	A	1	0.84813	1	Impedance of leg right	-	Neale B	UKBB	European	2017	-0.0306	0.004106	9.124e-14	-	331301	0	331301	1	IVNT	Neale-B_UKBB_EUR_2017
rs13107325	rs13107325	chr4:103188709	chr4:102267552	T	C	rs35225200	chr4:103146888	chr4:102225731	C	A	1	0.84813	1	Impedance of whole body	-	Neale B	UKBB	European	2017	-0.01777	0.00346	2.801e-07	-	331284	0	331284	1	IVNT	Neale-B_UKBB_EUR_2017
rs13107325	rs13107325	chr4:103188709	chr4:102267552	T	C	rs35225200	chr4:103146888	chr4:102225731	C	A	1	0.84813	1	Leg fat mass left	-	Neale B	UKBB	European	2017	0.03005	0.003587	5.376e-17	+	331275	0	331275	1	IVNT	Neale-B_UKBB_EUR_2017
rs13107325	rs13107325	chr4:103188709	chr4:102267552	T	C	rs35225200	chr4:103146888	chr4:102225731	C	A	1	0.84813	1	Leg fat mass right	-	Neale B	UKBB	European	2017	0.0295	0.003628	4.302e-16	+	331293	0	331293	1	IVNT	Neale-B_UKBB_EUR_2017
rs13107325	rs13107325	chr4:103188709	chr4:102267552	T	C	rs35225200	chr4:103146888	chr4:102225731	C	A	1	0.84813	1	Leg fat percentage left	-	Neale B	UKBB	European	2017	0.02635	0.002837	1.618e-20	+	331278	0	331278	1	IVNT	Neale-B_UKBB_EUR_2017
rs13107325	rs13107325	chr4:103188709	chr4:102267552	T	C	rs35225200	chr4:103146888	chr4:102225731	C	A	1	0.84813	1	Leg fat percentage right	-	Neale B	UKBB	European	2017	0.02537	0.002874	1.06e-18	+	331296	0	331296	1	IVNT	Neale-B_UKBB_EUR_2017
rs13107325	rs13107325	chr4:103188709	chr4:102267552	T	C	rs35225200	chr4:103146888	chr4:102225731	C	A	1	0.84813	1	Long-standing illness, disability or infirmity	-	Neale B	UKBB	European	2017	0.01106	0.002154	2.827e-07	+	329663	107123	222540	1	risk diff	Neale-B_UKBB_EUR_2017
rs13107325	rs13107325	chr4:103188709	chr4:102267552	T	C	rs35225200	chr4:103146888	chr4:102225731	C	A	1	0.84813	1	No blood clot, bronchitis, emphysema, asthma, rhinitis, eczema or allergy diagnosed by doctor	-	Neale B	UKBB	European	2017	-0.01055	0.002125	6.861e-07	-	336782	228530	108252	1	risk diff	Neale-B_UKBB_EUR_2017
rs13107325	rs13107325	chr4:103188709	chr4:102267552	T	C	rs35225200	chr4:103146888	chr4:102225731	C	A	1	0.84813	1	Overall health rating	-	Neale B	UKBB	European	2017	0.01636	0.003295	6.849e-07	+	336020	0	336020	1	-	Neale-B_UKBB_EUR_2017
rs13107325	rs13107325	chr4:103188709	chr4:102267552	T	C	rs35225200	chr4:103146888	chr4:102225731	C	A	1	0.84813	1	Pain type experienced in last month: neck or shoulder pain	EFO_0003843	Neale B	UKBB	European	2017	0.01056	0.001908	3.069e-08	+	336650	76404	260246	1	risk diff	Neale-B_UKBB_EUR_2017
rs13107325	rs13107325	chr4:103188709	chr4:102267552	T	C	rs35225200	chr4:103146888	chr4:102225731	C	A	1	0.84813	1	Pain type experienced in last month: none of the above	EFO_0003843	Neale B	UKBB	European	2017	-0.01179	0.002235	1.334e-07	-	336650	136199	200451	1	risk diff	Neale-B_UKBB_EUR_2017
rs13107325	rs13107325	chr4:103188709	chr4:102267552	T	C	rs35225200	chr4:103146888	chr4:102225731	C	A	1	0.84813	1	Prospective memory result	-	Neale B	UKBB	European	2017	0.02484	0.004039	7.735e-10	+	111099	0	111099	1	-	Neale-B_UKBB_EUR_2017
rs13107325	rs13107325	chr4:103188709	chr4:102267552	T	C	rs35225200	chr4:103146888	chr4:102225731	C	A	1	0.84813	1	Qualifications: college or university degree	EFO_0004784	Neale B	UKBB	European	2017	-0.01205	0.002128	1.504e-08	-	334070	106305	227765	1	risk diff	Neale-B_UKBB_EUR_2017
rs13107325	rs13107325	chr4:103188709	chr4:102267552	T	C	rs35225200	chr4:103146888	chr4:102225731	C	A	1	0.84813	1	Qualifications: none	EFO_0004784	Neale B	UKBB	European	2017	0.0077	0.001725	8.106e-06	+	334070	57567	276503	1	risk diff	Neale-B_UKBB_EUR_2017
rs13107325	rs13107325	chr4:103188709	chr4:102267552	T	C	rs35225200	chr4:103146888	chr4:102225731	C	A	1	0.84813	1	Self-reported hiatus hernia	-	Neale B	UKBB	European	2017	0.003195	0.0006871	3.33e-06	+	337159	7865	329294	1	risk diff	Neale-B_UKBB_EUR_2017
rs13107325	rs13107325	chr4:103188709	chr4:102267552	T	C	rs35225200	chr4:103146888	chr4:102225731	C	A	1	0.84813	1	Self-reported hypertension	EFO_0000537	Neale B	UKBB	European	2017	-0.009314	0.001991	2.881e-06	-	337159	87690	249469	1	risk diff	Neale-B_UKBB_EUR_2017
rs13107325	rs13107325	chr4:103188709	chr4:102267552	T	C	rs35225200	chr4:103146888	chr4:102225731	C	A	1	0.84813	1	Self-reported osteoarthritis	EFO_0002506	Neale B	UKBB	European	2017	0.008506	0.001259	1.392e-11	+	337159	28257	308902	1	risk diff	Neale-B_UKBB_EUR_2017
rs13107325	rs13107325	chr4:103188709	chr4:102267552	T	C	rs35225200	chr4:103146888	chr4:102225731	C	A	1	0.84813	1	Self-reported urinary frequency or incontinence	-	Neale B	UKBB	European	2017	0.001421	0.0002677	1.099e-07	+	337159	1170	335989	1	risk diff	Neale-B_UKBB_EUR_2017
rs13107325	rs13107325	chr4:103188709	chr4:102267552	T	C	rs35225200	chr4:103146888	chr4:102225731	C	A	1	0.84813	1	Sensitivity or hurt feelings	EFO_0009599	Neale B	UKBB	European	2017	0.01132	0.002251	4.941e-07	+	327832	182340	145492	1	risk diff	Neale-B_UKBB_EUR_2017
rs13107325	rs13107325	chr4:103188709	chr4:102267552	T	C	rs35225200	chr4:103146888	chr4:102225731	C	A	1	0.84813	1	Sitting height	EFO_0004339	Neale B	UKBB	European	2017	0.02263	0.003508	1.113e-10	+	336172	0	336172	1	IVNT	Neale-B_UKBB_EUR_2017
rs13107325	rs13107325	chr4:103188709	chr4:102267552	T	C	rs35225200	chr4:103146888	chr4:102225731	C	A	1	0.84813	1	Sleep duration	EFO_0005271	Neale B	UKBB	European	2017	-0.01734	0.003505	7.559e-07	-	335410	0	335410	1	-	Neale-B_UKBB_EUR_2017
rs13107325	rs13107325	chr4:103188709	chr4:102267552	T	C	rs35225200	chr4:103146888	chr4:102225731	C	A	1	0.84813	1	Taking other prescription medications	EFO_0007056	Neale B	UKBB	European	2017	0.01207	0.002272	1.088e-07	+	336330	158113	178217	1	risk diff	Neale-B_UKBB_EUR_2017
rs13107325	rs13107325	chr4:103188709	chr4:102267552	T	C	rs35225200	chr4:103146888	chr4:102225731	C	A	1	0.84813	1	Time spent watching television	-	Neale B	UKBB	European	2017	0.02109	0.003487	1.471e-09	+	319740	0	319740	1	-	Neale-B_UKBB_EUR_2017
rs13107325	rs13107325	chr4:103188709	chr4:102267552	T	C	rs35225200	chr4:103146888	chr4:102225731	C	A	1	0.84813	1	Trunk fat mass	EFO_0005409	Neale B	UKBB	European	2017	0.041	0.004569	2.879e-19	+	331093	0	331093	1	IVNT	Neale-B_UKBB_EUR_2017
rs13107325	rs13107325	chr4:103188709	chr4:102267552	T	C	rs35225200	chr4:103146888	chr4:102225731	C	A	1	0.84813	1	Trunk fat percentage	-	Neale B	UKBB	European	2017	0.04076	0.004171	1.471e-22	+	331113	0	331113	1	IVNT	Neale-B_UKBB_EUR_2017
rs13107325	rs13107325	chr4:103188709	chr4:102267552	T	C	rs35225200	chr4:103146888	chr4:102225731	C	A	1	0.84813	1	Types of physical activity in last 4 weeks: other exercises	EFO_0008002	Neale B	UKBB	European	2017	-0.01039	0.00228	5.208e-06	-	335599	162803	172796	1	risk diff	Neale-B_UKBB_EUR_2017
rs13107325	rs13107325	chr4:103188709	chr4:102267552	T	C	rs35225200	chr4:103146888	chr4:102225731	C	A	1	0.84813	1	Types of physical activity in last 4 weeks: strenuous sports	EFO_0008002	Neale B	UKBB	European	2017	-0.007838	0.00138	1.347e-08	-	335599	34693	300906	1	risk diff	Neale-B_UKBB_EUR_2017
rs13107325	rs13107325	chr4:103188709	chr4:102267552	T	C	rs35225200	chr4:103146888	chr4:102225731	C	A	1	0.84813	1	Usual walking pace	EFO_0008002	Neale B	UKBB	European	2017	-0.02174	0.002772	4.386e-15	-	335349	0	335349	1	-	Neale-B_UKBB_EUR_2017
rs13107325	rs13107325	chr4:103188709	chr4:102267552	T	C	rs35225200	chr4:103146888	chr4:102225731	C	A	1	0.84813	1	Vascular or heart problems diagnosed by doctor: high blood pressure	EFO_0004325	Neale B	UKBB	European	2017	-0.009221	0.002018	4.899e-06	-	336683	91033	245650	1	risk diff	Neale-B_UKBB_EUR_2017
rs13107325	rs13107325	chr4:103188709	chr4:102267552	T	C	rs35225200	chr4:103146888	chr4:102225731	C	A	1	0.84813	1	Waist circumference	EFO_0004342	Neale B	UKBB	European	2017	0.0236	0.004018	4.31e-09	+	336639	0	336639	1	IVNT	Neale-B_UKBB_EUR_2017
rs13107325	rs13107325	chr4:103188709	chr4:102267552	T	C	rs35225200	chr4:103146888	chr4:102225731	C	A	1	0.84813	1	Weight	EFO_0004338	Neale B	UKBB	European	2017	0.0264	0.003964	2.727e-11	+	336227	0	336227	1	IVNT	Neale-B_UKBB_EUR_2017
rs13107325	rs13107325	chr4:103188709	chr4:102267552	T	C	rs35225200	chr4:103146888	chr4:102225731	C	A	1	0.84813	1	Whole body fat mass	-	Neale B	UKBB	European	2017	0.03986	0.004427	2.191e-19	+	330762	0	330762	1	IVNT	Neale-B_UKBB_EUR_2017
rs13107325	rs13107325	chr4:103188709	chr4:102267552	T	C	rs35225200	chr4:103146888	chr4:102225731	C	A	1	0.84813	1	Schizophrenia	EFO_0000692	PGC	25056061	Mixed	2014	0.1448	0.0203	9.562e-13	+	82315	35476	46839	49	log OR	PGC_Schizophrenia_Mixed_2014
rs13107325	rs13107325	chr4:103188709	chr4:102267552	T	C	rs35225200	chr4:103146888	chr4:102225731	C	A	1	0.84813	1	Intelligence	EFO_0004337	Sniekers S	28530673	European	2017	-0.05338	0.01094	1.062e-06	-	78308	0	78308	13	-	Sniekers-S_Intelligence_EUR_2017
rs13107325	rs13107325	chr4:103188709	chr4:102267552	T	C	rs35518360	chr4:103146890	chr4:102225733	T	A	1	0.84813	1	Hematocrit	EFO_0004586	Astle W	27863252	European	2016	0.04438	0.006482	7.61e-12	+	173480	0	173480	2	IVNT	Astle-W_Blood-Cell-Traits_EUR_2016
rs13107325	rs13107325	chr4:103188709	chr4:102267552	T	C	rs35518360	chr4:103146890	chr4:102225733	T	A	1	0.84813	1	Hemoglobin concentration	EFO_0004586	Astle W	27863252	European	2016	0.04308	0.006512	3.69e-11	+	173480	0	173480	2	IVNT	Astle-W_Blood-Cell-Traits_EUR_2016
rs13107325	rs13107325	chr4:103188709	chr4:102267552	T	C	rs35518360	chr4:103146890	chr4:102225733	T	A	1	0.84813	1	Platelet distribution width	EFO_0004586	Astle W	27863252	European	2016	-0.04067	0.006599	7.134e-10	-	173480	0	173480	2	IVNT	Astle-W_Blood-Cell-Traits_EUR_2016
rs13107325	rs13107325	chr4:103188709	chr4:102267552	T	C	rs35518360	chr4:103146890	chr4:102225733	T	A	1	0.84813	1	Crohns disease	EFO_0000384	IBDGC	26192919	European	2015	0.1997	0.0386	2.299e-07	+	20883	5956	14927	7	log OR	IBDGC_Chrons-Disease_EUR_2015
rs13107325	rs13107325	chr4:103188709	chr4:102267552	T	C	rs35518360	chr4:103146890	chr4:102225733	T	A	1	0.84813	1	Schizophrenia	EFO_0000692	PGC	25056061	Mixed	2014	NA	NA	8e-15	NA	-	-	-	-	-	NHGRI-EBI_GWAS_Catalog
rs13107325	rs13107325	chr4:103188709	chr4:102267552	T	C	rs35518360	chr4:103146890	chr4:102225733	T	A	1	0.84813	1	Age started oral contraceptive pill	-	Neale B	UKBB	European	2017	0.03376	0.00695	1.187e-06	+	144113	0	144113	1	IVNT	Neale-B_UKBB_EUR_2017
rs13107325	rs13107325	chr4:103188709	chr4:102267552	T	C	rs35518360	chr4:103146890	chr4:102225733	T	A	1	0.84813	1	Alcohol intake frequency	EFO_0004329	Neale B	UKBB	European	2017	0.04773	0.006624	5.759e-13	+	336965	0	336965	1	-	Neale-B_UKBB_EUR_2017
rs13107325	rs13107325	chr4:103188709	chr4:102267552	T	C	rs35518360	chr4:103146890	chr4:102225733	T	A	1	0.84813	1	Arm fat mass left	-	Neale B	UKBB	European	2017	0.04018	0.004439	1.42e-19	+	331164	0	331164	1	IVNT	Neale-B_UKBB_EUR_2017
rs13107325	rs13107325	chr4:103188709	chr4:102267552	T	C	rs35518360	chr4:103146890	chr4:102225733	T	A	1	0.84813	1	Arm fat mass right	-	Neale B	UKBB	European	2017	0.04078	0.004438	4.014e-20	+	331226	0	331226	1	IVNT	Neale-B_UKBB_EUR_2017
rs13107325	rs13107325	chr4:103188709	chr4:102267552	T	C	rs35518360	chr4:103146890	chr4:102225733	T	A	1	0.84813	1	Arm fat percentage left	-	Neale B	UKBB	European	2017	0.0373	0.003428	1.443e-27	+	331198	0	331198	1	IVNT	Neale-B_UKBB_EUR_2017
rs13107325	rs13107325	chr4:103188709	chr4:102267552	T	C	rs35518360	chr4:103146890	chr4:102225733	T	A	1	0.84813	1	Arm fat percentage right	-	Neale B	UKBB	European	2017	0.03755	0.003444	1.135e-27	+	331249	0	331249	1	IVNT	Neale-B_UKBB_EUR_2017
rs13107325	rs13107325	chr4:103188709	chr4:102267552	T	C	rs35518360	chr4:103146890	chr4:102225733	T	A	1	0.84813	1	Body fat percentage	EFO_0007800	Neale B	UKBB	European	2017	0.03496	0.003473	7.847e-24	+	331117	0	331117	1	IVNT	Neale-B_UKBB_EUR_2017
rs13107325	rs13107325	chr4:103188709	chr4:102267552	T	C	rs35518360	chr4:103146890	chr4:102225733	T	A	1	0.84813	1	Body mass index	EFO_0004340	Neale B	UKBB	European	2017	0.04866	0.004479	1.724e-27	+	336107	0	336107	1	IVNT	Neale-B_UKBB_EUR_2017
rs13107325	rs13107325	chr4:103188709	chr4:102267552	T	C	rs35518360	chr4:103146890	chr4:102225733	T	A	1	0.84813	1	Comparative body size at age 10	-	Neale B	UKBB	European	2017	0.01765	0.003101	1.247e-08	+	331693	0	331693	1	-	Neale-B_UKBB_EUR_2017
rs13107325	rs13107325	chr4:103188709	chr4:102267552	T	C	rs35518360	chr4:103146890	chr4:102225733	T	A	1	0.84813	1	Comparative height size at age 10	-	Neale B	UKBB	European	2017	-0.01486	0.003091	1.523e-06	-	332021	0	332021	1	-	Neale-B_UKBB_EUR_2017
rs13107325	rs13107325	chr4:103188709	chr4:102267552	T	C	rs35518360	chr4:103146890	chr4:102225733	T	A	1	0.84813	1	Current employment status: in paid employment or self-employed	EFO_0005241	Neale B	UKBB	European	2017	-0.01088	0.00225	1.323e-06	-	336252	190779	145473	1	risk diff	Neale-B_UKBB_EUR_2017
rs13107325	rs13107325	chr4:103188709	chr4:102267552	T	C	rs35518360	chr4:103146890	chr4:102225733	T	A	1	0.84813	1	Diabetes diagnosed by doctor	EFO_0000400	Neale B	UKBB	European	2017	0.004568	0.000971	2.54e-06	+	336473	16183	320290	1	risk diff	Neale-B_UKBB_EUR_2017
rs13107325	rs13107325	chr4:103188709	chr4:102267552	T	C	rs35518360	chr4:103146890	chr4:102225733	T	A	1	0.84813	1	Diastolic blood pressure	EFO_0006336	Neale B	UKBB	European	2017	-0.03082	0.004588	1.859e-11	-	317756	0	317756	1	IVNT	Neale-B_UKBB_EUR_2017
rs13107325	rs13107325	chr4:103188709	chr4:102267552	T	C	rs35518360	chr4:103146890	chr4:102225733	T	A	1	0.84813	1	Fluid intelligence score	-	Neale B	UKBB	European	2017	-0.1184	0.0168	1.833e-12	-	108818	0	108818	1	-	Neale-B_UKBB_EUR_2017
rs13107325	rs13107325	chr4:103188709	chr4:102267552	T	C	rs35518360	chr4:103146890	chr4:102225733	T	A	1	0.84813	1	Forced expiratory volume in 1-second, predicted	EFO_0004314	Neale B	UKBB	European	2017	-0.02557	0.005092	5.113e-07	-	110423	0	110423	1	IVNT	Neale-B_UKBB_EUR_2017
rs13107325	rs13107325	chr4:103188709	chr4:102267552	T	C	rs35518360	chr4:103146890	chr4:102225733	T	A	1	0.84813	1	Hand grip strength left	EFO_0006941	Neale B	UKBB	European	2017	-0.0266	0.003266	3.845e-16	-	335821	0	335821	1	IVNT	Neale-B_UKBB_EUR_2017
rs13107325	rs13107325	chr4:103188709	chr4:102267552	T	C	rs35518360	chr4:103146890	chr4:102225733	T	A	1	0.84813	1	Hand grip strength right	EFO_0006941	Neale B	UKBB	European	2017	-0.02888	0.003271	1.083e-18	-	335842	0	335842	1	IVNT	Neale-B_UKBB_EUR_2017
rs13107325	rs13107325	chr4:103188709	chr4:102267552	T	C	rs35518360	chr4:103146890	chr4:102225733	T	A	1	0.84813	1	Hayfever, allergic rhinitis or eczema	EFO_0003956;EFO_0005854;EFO_0000274	Neale B	UKBB	European	2017	0.008689	0.001915	5.67e-06	+	336782	77891	258891	1	risk diff	Neale-B_UKBB_EUR_2017
rs13107325	rs13107325	chr4:103188709	chr4:102267552	T	C	rs35518360	chr4:103146890	chr4:102225733	T	A	1	0.84813	1	Height	EFO_0004339	Neale B	UKBB	European	2017	-0.02599	0.003218	6.646e-16	-	336474	0	336474	1	IVNT	Neale-B_UKBB_EUR_2017
rs13107325	rs13107325	chr4:103188709	chr4:102267552	T	C	rs35518360	chr4:103146890	chr4:102225733	T	A	1	0.84813	1	Hip circumference	EFO_0005093	Neale B	UKBB	European	2017	0.03642	0.004485	4.661e-16	+	336601	0	336601	1	IVNT	Neale-B_UKBB_EUR_2017
rs13107325	rs13107325	chr4:103188709	chr4:102267552	T	C	rs35518360	chr4:103146890	chr4:102225733	T	A	1	0.84813	1	Illnesses of siblings: none of the above, group 2	-	Neale B	UKBB	European	2017	-0.008557	0.001888	5.825e-06	-	265504	224596	40908	1	risk diff	Neale-B_UKBB_EUR_2017
rs13107325	rs13107325	chr4:103188709	chr4:102267552	T	C	rs35518360	chr4:103146890	chr4:102225733	T	A	1	0.84813	1	Impedance of leg left	-	Neale B	UKBB	European	2017	-0.02872	0.00413	3.583e-12	-	331296	0	331296	1	IVNT	Neale-B_UKBB_EUR_2017
rs13107325	rs13107325	chr4:103188709	chr4:102267552	T	C	rs35518360	chr4:103146890	chr4:102225733	T	A	1	0.84813	1	Impedance of leg right	-	Neale B	UKBB	European	2017	-0.03038	0.004098	1.246e-13	-	331301	0	331301	1	IVNT	Neale-B_UKBB_EUR_2017
rs13107325	rs13107325	chr4:103188709	chr4:102267552	T	C	rs35518360	chr4:103146890	chr4:102225733	T	A	1	0.84813	1	Impedance of whole body	-	Neale B	UKBB	European	2017	-0.01776	0.003454	2.744e-07	-	331284	0	331284	1	IVNT	Neale-B_UKBB_EUR_2017
rs13107325	rs13107325	chr4:103188709	chr4:102267552	T	C	rs35518360	chr4:103146890	chr4:102225733	T	A	1	0.84813	1	Leg fat mass left	-	Neale B	UKBB	European	2017	0.03002	0.00358	5.053e-17	+	331275	0	331275	1	IVNT	Neale-B_UKBB_EUR_2017
rs13107325	rs13107325	chr4:103188709	chr4:102267552	T	C	rs35518360	chr4:103146890	chr4:102225733	T	A	1	0.84813	1	Leg fat mass right	-	Neale B	UKBB	European	2017	0.0295	0.003621	3.76e-16	+	331293	0	331293	1	IVNT	Neale-B_UKBB_EUR_2017
rs13107325	rs13107325	chr4:103188709	chr4:102267552	T	C	rs35518360	chr4:103146890	chr4:102225733	T	A	1	0.84813	1	Leg fat percentage left	-	Neale B	UKBB	European	2017	0.02631	0.002832	1.542e-20	+	331278	0	331278	1	IVNT	Neale-B_UKBB_EUR_2017
rs13107325	rs13107325	chr4:103188709	chr4:102267552	T	C	rs35518360	chr4:103146890	chr4:102225733	T	A	1	0.84813	1	Leg fat percentage right	-	Neale B	UKBB	European	2017	0.02538	0.002869	8.924e-19	+	331296	0	331296	1	IVNT	Neale-B_UKBB_EUR_2017
rs13107325	rs13107325	chr4:103188709	chr4:102267552	T	C	rs35518360	chr4:103146890	chr4:102225733	T	A	1	0.84813	1	Long-standing illness, disability or infirmity	-	Neale B	UKBB	European	2017	0.01091	0.00215	3.863e-07	+	329663	107123	222540	1	risk diff	Neale-B_UKBB_EUR_2017
rs13107325	rs13107325	chr4:103188709	chr4:102267552	T	C	rs35518360	chr4:103146890	chr4:102225733	T	A	1	0.84813	1	No blood clot, bronchitis, emphysema, asthma, rhinitis, eczema or allergy diagnosed by doctor	-	Neale B	UKBB	European	2017	-0.0106	0.002121	5.794e-07	-	336782	228530	108252	1	risk diff	Neale-B_UKBB_EUR_2017
rs13107325	rs13107325	chr4:103188709	chr4:102267552	T	C	rs35518360	chr4:103146890	chr4:102225733	T	A	1	0.84813	1	Overall health rating	-	Neale B	UKBB	European	2017	0.0165	0.003289	5.291e-07	+	336020	0	336020	1	-	Neale-B_UKBB_EUR_2017
rs13107325	rs13107325	chr4:103188709	chr4:102267552	T	C	rs35518360	chr4:103146890	chr4:102225733	T	A	1	0.84813	1	Pain type experienced in last month: hip pain	EFO_0003843	Neale B	UKBB	European	2017	0.00633	0.001432	9.876e-06	+	336650	37714	298936	1	risk diff	Neale-B_UKBB_EUR_2017
rs13107325	rs13107325	chr4:103188709	chr4:102267552	T	C	rs35518360	chr4:103146890	chr4:102225733	T	A	1	0.84813	1	Pain type experienced in last month: neck or shoulder pain	EFO_0003843	Neale B	UKBB	European	2017	0.01041	0.001904	4.589e-08	+	336650	76404	260246	1	risk diff	Neale-B_UKBB_EUR_2017
rs13107325	rs13107325	chr4:103188709	chr4:102267552	T	C	rs35518360	chr4:103146890	chr4:102225733	T	A	1	0.84813	1	Pain type experienced in last month: none of the above	EFO_0003843	Neale B	UKBB	European	2017	-0.01179	0.002231	1.276e-07	-	336650	136199	200451	1	risk diff	Neale-B_UKBB_EUR_2017
rs13107325	rs13107325	chr4:103188709	chr4:102267552	T	C	rs35518360	chr4:103146890	chr4:102225733	T	A	1	0.84813	1	Prospective memory result	-	Neale B	UKBB	European	2017	0.02504	0.004032	5.325e-10	+	111099	0	111099	1	-	Neale-B_UKBB_EUR_2017
rs13107325	rs13107325	chr4:103188709	chr4:102267552	T	C	rs35518360	chr4:103146890	chr4:102225733	T	A	1	0.84813	1	Qualifications: college or university degree	EFO_0004784	Neale B	UKBB	European	2017	-0.01219	0.002124	9.481e-09	-	334070	106305	227765	1	risk diff	Neale-B_UKBB_EUR_2017
rs13107325	rs13107325	chr4:103188709	chr4:102267552	T	C	rs35518360	chr4:103146890	chr4:102225733	T	A	1	0.84813	1	Qualifications: none	EFO_0004784	Neale B	UKBB	European	2017	0.007727	0.001722	7.243e-06	+	334070	57567	276503	1	risk diff	Neale-B_UKBB_EUR_2017
rs13107325	rs13107325	chr4:103188709	chr4:102267552	T	C	rs35518360	chr4:103146890	chr4:102225733	T	A	1	0.84813	1	Self-reported hiatus hernia	-	Neale B	UKBB	European	2017	0.003149	0.0006859	4.409e-06	+	337159	7865	329294	1	risk diff	Neale-B_UKBB_EUR_2017
rs13107325	rs13107325	chr4:103188709	chr4:102267552	T	C	rs35518360	chr4:103146890	chr4:102225733	T	A	1	0.84813	1	Self-reported hypertension	EFO_0000537	Neale B	UKBB	European	2017	-0.00947	0.001987	1.877e-06	-	337159	87690	249469	1	risk diff	Neale-B_UKBB_EUR_2017
rs13107325	rs13107325	chr4:103188709	chr4:102267552	T	C	rs35518360	chr4:103146890	chr4:102225733	T	A	1	0.84813	1	Self-reported osteoarthritis	EFO_0002506	Neale B	UKBB	European	2017	0.008421	0.001256	2.044e-11	+	337159	28257	308902	1	risk diff	Neale-B_UKBB_EUR_2017
rs13107325	rs13107325	chr4:103188709	chr4:102267552	T	C	rs35518360	chr4:103146890	chr4:102225733	T	A	1	0.84813	1	Self-reported urinary frequency or incontinence	-	Neale B	UKBB	European	2017	0.001426	0.0002672	9.572e-08	+	337159	1170	335989	1	risk diff	Neale-B_UKBB_EUR_2017
rs13107325	rs13107325	chr4:103188709	chr4:102267552	T	C	rs35518360	chr4:103146890	chr4:102225733	T	A	1	0.84813	1	Sensitivity or hurt feelings	EFO_0009599	Neale B	UKBB	European	2017	0.01135	0.002247	4.371e-07	+	327832	182340	145492	1	risk diff	Neale-B_UKBB_EUR_2017
rs13107325	rs13107325	chr4:103188709	chr4:102267552	T	C	rs35518360	chr4:103146890	chr4:102225733	T	A	1	0.84813	1	Sitting height	EFO_0004339	Neale B	UKBB	European	2017	0.02251	0.003501	1.284e-10	+	336172	0	336172	1	IVNT	Neale-B_UKBB_EUR_2017
rs13107325	rs13107325	chr4:103188709	chr4:102267552	T	C	rs35518360	chr4:103146890	chr4:102225733	T	A	1	0.84813	1	Sleep duration	EFO_0005271	Neale B	UKBB	European	2017	-0.01744	0.003499	6.165e-07	-	335410	0	335410	1	-	Neale-B_UKBB_EUR_2017
rs13107325	rs13107325	chr4:103188709	chr4:102267552	T	C	rs35518360	chr4:103146890	chr4:102225733	T	A	1	0.84813	1	Taking other prescription medications	EFO_0007056	Neale B	UKBB	European	2017	0.01194	0.002268	1.408e-07	+	336330	158113	178217	1	risk diff	Neale-B_UKBB_EUR_2017
rs13107325	rs13107325	chr4:103188709	chr4:102267552	T	C	rs35518360	chr4:103146890	chr4:102225733	T	A	1	0.84813	1	Time spent watching television	-	Neale B	UKBB	European	2017	0.02096	0.003481	1.738e-09	+	319740	0	319740	1	-	Neale-B_UKBB_EUR_2017
rs13107325	rs13107325	chr4:103188709	chr4:102267552	T	C	rs35518360	chr4:103146890	chr4:102225733	T	A	1	0.84813	1	Trunk fat mass	EFO_0005409	Neale B	UKBB	European	2017	0.04078	0.004561	3.849e-19	+	331093	0	331093	1	IVNT	Neale-B_UKBB_EUR_2017
rs13107325	rs13107325	chr4:103188709	chr4:102267552	T	C	rs35518360	chr4:103146890	chr4:102225733	T	A	1	0.84813	1	Trunk fat percentage	-	Neale B	UKBB	European	2017	0.04059	0.004163	1.879e-22	+	331113	0	331113	1	IVNT	Neale-B_UKBB_EUR_2017
rs13107325	rs13107325	chr4:103188709	chr4:102267552	T	C	rs35518360	chr4:103146890	chr4:102225733	T	A	1	0.84813	1	Types of physical activity in last 4 weeks: other exercises	EFO_0008002	Neale B	UKBB	European	2017	-0.01037	0.002276	5.193e-06	-	335599	162803	172796	1	risk diff	Neale-B_UKBB_EUR_2017
rs13107325	rs13107325	chr4:103188709	chr4:102267552	T	C	rs35518360	chr4:103146890	chr4:102225733	T	A	1	0.84813	1	Types of physical activity in last 4 weeks: strenuous sports	EFO_0008002	Neale B	UKBB	European	2017	-0.007824	0.001377	1.346e-08	-	335599	34693	300906	1	risk diff	Neale-B_UKBB_EUR_2017
rs13107325	rs13107325	chr4:103188709	chr4:102267552	T	C	rs35518360	chr4:103146890	chr4:102225733	T	A	1	0.84813	1	Usual walking pace	EFO_0008002	Neale B	UKBB	European	2017	-0.02186	0.002767	2.808e-15	-	335349	0	335349	1	-	Neale-B_UKBB_EUR_2017
rs13107325	rs13107325	chr4:103188709	chr4:102267552	T	C	rs35518360	chr4:103146890	chr4:102225733	T	A	1	0.84813	1	Vascular or heart problems diagnosed by doctor: high blood pressure	EFO_0004325	Neale B	UKBB	European	2017	-0.009394	0.002014	3.111e-06	-	336683	91033	245650	1	risk diff	Neale-B_UKBB_EUR_2017
rs13107325	rs13107325	chr4:103188709	chr4:102267552	T	C	rs35518360	chr4:103146890	chr4:102225733	T	A	1	0.84813	1	Waist circumference	EFO_0004342	Neale B	UKBB	European	2017	0.02347	0.004011	4.894e-09	+	336639	0	336639	1	IVNT	Neale-B_UKBB_EUR_2017
rs13107325	rs13107325	chr4:103188709	chr4:102267552	T	C	rs35518360	chr4:103146890	chr4:102225733	T	A	1	0.84813	1	Weight	EFO_0004338	Neale B	UKBB	European	2017	0.02625	0.003957	3.293e-11	+	336227	0	336227	1	IVNT	Neale-B_UKBB_EUR_2017
rs13107325	rs13107325	chr4:103188709	chr4:102267552	T	C	rs35518360	chr4:103146890	chr4:102225733	T	A	1	0.84813	1	Whole body fat mass	-	Neale B	UKBB	European	2017	0.03973	0.004419	2.487e-19	+	330762	0	330762	1	IVNT	Neale-B_UKBB_EUR_2017
rs13107325	rs13107325	chr4:103188709	chr4:102267552	T	C	rs35518360	chr4:103146890	chr4:102225733	T	A	1	0.84813	1	Schizophrenia	EFO_0000692	PGC	25056061	Mixed	2014	0.1448	0.0203	9.562e-13	+	82315	35476	46839	49	log OR	PGC_Schizophrenia_Mixed_2014
rs13107325	rs13107325	chr4:103188709	chr4:102267552	T	C	rs35518360	chr4:103146890	chr4:102225733	T	A	1	0.84813	1	Intelligence	EFO_0004337	Sniekers S	28530673	European	2017	-0.05333	0.01093	1.07e-06	-	78308	0	78308	13	-	Sniekers-S_Intelligence_EUR_2017
rs34955446	rs34955446	chr4:103941075	chr4:103019918	C	T	rs34955446	chr4:103941075	chr4:103019918	C	T	0	1	1	Hand grip strength right	EFO_0006941	Neale B	UKBB	European	2017	-0.02088	0.004582	5.21e-06	-	335842	0	335842	1	IVNT	Neale-B_UKBB_EUR_2017
rs34955446	rs34955446	chr4:103941075	chr4:103019918	C	T	rs71597136	chr4:103858283	chr4:102937126	A	G	1	1	1	Hand grip strength right	EFO_0006941	Neale B	UKBB	European	2017	-0.02182	0.004703	3.472e-06	-	335842	0	335842	1	IVNT	Neale-B_UKBB_EUR_2017
rs34955446	rs34955446	chr4:103941075	chr4:103019918	C	T	rs34406062	chr4:103698324	chr4:102777167	A	C	1	0.97269	1	Hand grip strength right	EFO_0006941	Neale B	UKBB	European	2017	-0.02073	0.004579	5.978e-06	-	335842	0	335842	1	IVNT	Neale-B_UKBB_EUR_2017
rs34955446	rs34955446	chr4:103941075	chr4:103019918	C	T	rs28584184	chr4:103685218	chr4:102764061	T	C	1	0.89106	1	Hand grip strength right	EFO_0006941	Neale B	UKBB	European	2017	-0.02196	0.004893	7.172e-06	-	335842	0	335842	1	IVNT	Neale-B_UKBB_EUR_2017
rs34955446	rs34955446	chr4:103941075	chr4:103019918	C	T	rs28584184	chr4:103685218	chr4:102764061	T	C	1	0.89106	1	Reason for glasses or contact lenses: for a squint or turn in an eye since childhood	-	Neale B	UKBB	European	2017	0.001986	0.000444	7.678e-06	+	335700	1432	334268	1	risk diff	Neale-B_UKBB_EUR_2017
rs79681349	rs79681349	chr6:25582712	chr6:25582484	C	G	rs79681349	chr6:25582712	chr6:25582484	C	G	0	1	1	Hematocrit	EFO_0004586	Astle W	27863252	European	2016	-0.07495	0.005961	2.93e-36	-	173480	0	173480	2	IVNT	Astle-W_Blood-Cell-Traits_EUR_2016
rs79681349	rs79681349	chr6:25582712	chr6:25582484	C	G	rs79681349	chr6:25582712	chr6:25582484	C	G	0	1	1	Hemoglobin concentration	EFO_0004586	Astle W	27863252	European	2016	-0.1204	0.005987	6.07e-90	-	173480	0	173480	2	IVNT	Astle-W_Blood-Cell-Traits_EUR_2016
rs79681349	rs79681349	chr6:25582712	chr6:25582484	C	G	rs79681349	chr6:25582712	chr6:25582484	C	G	0	1	1	High light scatter percentage of red cells	EFO_0004586	Astle W	27863252	European	2016	-0.05591	0.006051	2.463e-20	-	173480	0	173480	2	IVNT	Astle-W_Blood-Cell-Traits_EUR_2016
rs79681349	rs79681349	chr6:25582712	chr6:25582484	C	G	rs79681349	chr6:25582712	chr6:25582484	C	G	0	1	1	High light scatter reticulocyte count	EFO_0004586	Astle W	27863252	European	2016	-0.05129	0.006052	2.355e-17	-	173480	0	173480	2	IVNT	Astle-W_Blood-Cell-Traits_EUR_2016
rs79681349	rs79681349	chr6:25582712	chr6:25582484	C	G	rs79681349	chr6:25582712	chr6:25582484	C	G	0	1	1	Mean corpuscular hemoglobin	EFO_0004586	Astle W	27863252	European	2016	-0.2127	0.005963	1.29e-278	-	173480	0	173480	2	IVNT	Astle-W_Blood-Cell-Traits_EUR_2016
rs79681349	rs79681349	chr6:25582712	chr6:25582484	C	G	rs79681349	chr6:25582712	chr6:25582484	C	G	0	1	1	Mean corpuscular hemoglobin concentration	EFO_0004586	Astle W	27863252	European	2016	-0.134	0.005848	2.74e-116	-	173480	0	173480	2	IVNT	Astle-W_Blood-Cell-Traits_EUR_2016
rs79681349	rs79681349	chr6:25582712	chr6:25582484	C	G	rs79681349	chr6:25582712	chr6:25582484	C	G	0	1	1	Mean corpuscular volume	EFO_0004586	Astle W	27863252	European	2016	-0.1707	0.005944	2.17e-181	-	173480	0	173480	2	IVNT	Astle-W_Blood-Cell-Traits_EUR_2016
rs79681349	rs79681349	chr6:25582712	chr6:25582484	C	G	rs79681349	chr6:25582712	chr6:25582484	C	G	0	1	1	Mean platelet volume	EFO_0004586	Astle W	27863252	European	2016	-0.03239	0.006126	1.243e-07	-	173480	0	173480	2	IVNT	Astle-W_Blood-Cell-Traits_EUR_2016
rs79681349	rs79681349	chr6:25582712	chr6:25582484	C	G	rs79681349	chr6:25582712	chr6:25582484	C	G	0	1	1	Monocyte count	EFO_0004586	Astle W	27863252	European	2016	-0.03014	0.006031	5.789e-07	-	173480	0	173480	2	IVNT	Astle-W_Blood-Cell-Traits_EUR_2016
rs79681349	rs79681349	chr6:25582712	chr6:25582484	C	G	rs79681349	chr6:25582712	chr6:25582484	C	G	0	1	1	Platelet count	EFO_0004586	Astle W	27863252	European	2016	0.04108	0.006166	2.705e-11	+	173480	0	173480	2	IVNT	Astle-W_Blood-Cell-Traits_EUR_2016
rs79681349	rs79681349	chr6:25582712	chr6:25582484	C	G	rs79681349	chr6:25582712	chr6:25582484	C	G	0	1	1	Platelet distribution width	EFO_0004586	Astle W	27863252	European	2016	-0.0344	0.006084	1.567e-08	-	173480	0	173480	2	IVNT	Astle-W_Blood-Cell-Traits_EUR_2016
rs79681349	rs79681349	chr6:25582712	chr6:25582484	C	G	rs79681349	chr6:25582712	chr6:25582484	C	G	0	1	1	Plateletcrit	EFO_0004586	Astle W	27863252	European	2016	0.02999	0.006186	1.25e-06	+	173480	0	173480	2	IVNT	Astle-W_Blood-Cell-Traits_EUR_2016
rs79681349	rs79681349	chr6:25582712	chr6:25582484	C	G	rs79681349	chr6:25582712	chr6:25582484	C	G	0	1	1	Red blood cell count	EFO_0004586	Astle W	27863252	European	2016	0.03233	0.005996	6.962e-08	+	173480	0	173480	2	IVNT	Astle-W_Blood-Cell-Traits_EUR_2016
rs79681349	rs79681349	chr6:25582712	chr6:25582484	C	G	rs79681349	chr6:25582712	chr6:25582484	C	G	0	1	1	Red cell distribution width	EFO_0004586	Astle W	27863252	European	2016	0.1382	0.005974	1.79e-118	+	173480	0	173480	2	IVNT	Astle-W_Blood-Cell-Traits_EUR_2016
rs79681349	rs79681349	chr6:25582712	chr6:25582484	C	G	rs79681349	chr6:25582712	chr6:25582484	C	G	0	1	1	Reticulocyte count	EFO_0004586	Astle W	27863252	European	2016	-0.07657	0.006063	1.466e-36	-	173480	0	173480	2	IVNT	Astle-W_Blood-Cell-Traits_EUR_2016
rs79681349	rs79681349	chr6:25582712	chr6:25582484	C	G	rs79681349	chr6:25582712	chr6:25582484	C	G	0	1	1	Reticulocyte fraction of red cells	EFO_0004586	Astle W	27863252	European	2016	-0.0857	0.00606	2.112e-45	-	173480	0	173480	2	IVNT	Astle-W_Blood-Cell-Traits_EUR_2016
rs79681349	rs79681349	chr6:25582712	chr6:25582484	C	G	rs79681349	chr6:25582712	chr6:25582484	C	G	0	1	1	Comparative height size at age 10	-	Neale B	UKBB	European	2017	-0.01903	0.002798	1.051e-11	-	332021	0	332021	1	-	Neale-B_UKBB_EUR_2017
rs79681349	rs79681349	chr6:25582712	chr6:25582484	C	G	rs79681349	chr6:25582712	chr6:25582484	C	G	0	1	1	Diastolic blood pressure	EFO_0006336	Neale B	UKBB	European	2017	-0.02311	0.00416	2.786e-08	-	317756	0	317756	1	IVNT	Neale-B_UKBB_EUR_2017
rs79681349	rs79681349	chr6:25582712	chr6:25582484	C	G	rs79681349	chr6:25582712	chr6:25582484	C	G	0	1	1	Disorders of mineral metabolism	EFO_0009556	Neale B	UKBB	European	2017	-0.004666	0.0001395	8.536e-245	-	337199	390	336809	1	risk diff	Neale-B_UKBB_EUR_2017
rs79681349	rs79681349	chr6:25582712	chr6:25582484	C	G	rs79681349	chr6:25582712	chr6:25582484	C	G	0	1	1	Height	EFO_0004339	Neale B	UKBB	European	2017	-0.01596	0.002912	4.22e-08	-	336474	0	336474	1	IVNT	Neale-B_UKBB_EUR_2017
rs79681349	rs79681349	chr6:25582712	chr6:25582484	C	G	rs79681349	chr6:25582712	chr6:25582484	C	G	0	1	1	Pulse rate	EFO_0004326	Neale B	UKBB	European	2017	-0.02666	0.00423	2.962e-10	-	317756	0	317756	1	IVNT	Neale-B_UKBB_EUR_2017
rs79681349	rs79681349	chr6:25582712	chr6:25582484	C	G	rs79681349	chr6:25582712	chr6:25582484	C	G	0	1	1	Self-reported hereditary or genetic haematological disorder	EFO_0005803	Neale B	UKBB	European	2017	-0.001298	0.0001206	5.175e-27	-	337159	290	336869	1	risk diff	Neale-B_UKBB_EUR_2017
rs79681349	rs79681349	chr6:25582712	chr6:25582484	C	G	rs79681349	chr6:25582712	chr6:25582484	C	G	0	1	1	Self-reported hypertension	EFO_0000537	Neale B	UKBB	European	2017	-0.008345	0.001798	3.478e-06	-	337159	87690	249469	1	risk diff	Neale-B_UKBB_EUR_2017
rs79681349	rs79681349	chr6:25582712	chr6:25582484	C	G	rs79681349	chr6:25582712	chr6:25582484	C	G	0	1	1	Vascular or heart problems diagnosed by doctor: high blood pressure	EFO_0004325	Neale B	UKBB	European	2017	-0.008963	0.001823	8.844e-07	-	336683	91033	245650	1	risk diff	Neale-B_UKBB_EUR_2017
rs79681349	rs79681349	chr6:25582712	chr6:25582484	C	G	rs79681349	chr6:25582712	chr6:25582484	C	G	0	1	1	Ferritin	EFO_0007901;EFO_0004459	Prins B	28887542	European	2017	-0.15	0.02	7.89e-10	-	9961	0	9961	1	ug/l	Prins-B_Ferritin_EUR_2017
rs79681349	rs79681349	chr6:25582712	chr6:25582484	C	G	rs149359690	chr6:25526319	chr6:25526091	C	T	1	0.98446	1	Hematocrit	EFO_0004586	Astle W	27863252	European	2016	-0.07102	0.005897	2.075e-33	-	173480	0	173480	2	IVNT	Astle-W_Blood-Cell-Traits_EUR_2016
rs79681349	rs79681349	chr6:25582712	chr6:25582484	C	G	rs149359690	chr6:25526319	chr6:25526091	C	T	1	0.98446	1	Hemoglobin concentration	EFO_0004586	Astle W	27863252	European	2016	-0.1141	0.005923	1.116e-82	-	173480	0	173480	2	IVNT	Astle-W_Blood-Cell-Traits_EUR_2016
rs79681349	rs79681349	chr6:25582712	chr6:25582484	C	G	rs149359690	chr6:25526319	chr6:25526091	C	T	1	0.98446	1	High light scatter percentage of red cells	EFO_0004586	Astle W	27863252	European	2016	-0.0538	0.005986	2.53e-19	-	173480	0	173480	2	IVNT	Astle-W_Blood-Cell-Traits_EUR_2016
rs79681349	rs79681349	chr6:25582712	chr6:25582484	C	G	rs149359690	chr6:25526319	chr6:25526091	C	T	1	0.98446	1	High light scatter reticulocyte count	EFO_0004586	Astle W	27863252	European	2016	-0.04929	0.005987	1.824e-16	-	173480	0	173480	2	IVNT	Astle-W_Blood-Cell-Traits_EUR_2016
rs79681349	rs79681349	chr6:25582712	chr6:25582484	C	G	rs149359690	chr6:25526319	chr6:25526091	C	T	1	0.98446	1	Mean corpuscular hemoglobin	EFO_0004586	Astle W	27863252	European	2016	-0.2031	0.005899	6.68e-260	-	173480	0	173480	2	IVNT	Astle-W_Blood-Cell-Traits_EUR_2016
rs79681349	rs79681349	chr6:25582712	chr6:25582484	C	G	rs149359690	chr6:25526319	chr6:25526091	C	T	1	0.98446	1	Mean corpuscular hemoglobin concentration	EFO_0004586	Astle W	27863252	European	2016	-0.1262	0.005785	1.81e-105	-	173480	0	173480	2	IVNT	Astle-W_Blood-Cell-Traits_EUR_2016
rs79681349	rs79681349	chr6:25582712	chr6:25582484	C	G	rs149359690	chr6:25526319	chr6:25526091	C	T	1	0.98446	1	Mean corpuscular volume	EFO_0004586	Astle W	27863252	European	2016	-0.1639	0.00588	5.64e-171	-	173480	0	173480	2	IVNT	Astle-W_Blood-Cell-Traits_EUR_2016
rs79681349	rs79681349	chr6:25582712	chr6:25582484	C	G	rs149359690	chr6:25526319	chr6:25526091	C	T	1	0.98446	1	Mean platelet volume	EFO_0004586	Astle W	27863252	European	2016	-0.03422	0.00606	1.646e-08	-	173480	0	173480	2	IVNT	Astle-W_Blood-Cell-Traits_EUR_2016
rs79681349	rs79681349	chr6:25582712	chr6:25582484	C	G	rs149359690	chr6:25526319	chr6:25526091	C	T	1	0.98446	1	Monocyte count	EFO_0004586	Astle W	27863252	European	2016	-0.02727	0.005966	4.851e-06	-	173480	0	173480	2	IVNT	Astle-W_Blood-Cell-Traits_EUR_2016
rs79681349	rs79681349	chr6:25582712	chr6:25582484	C	G	rs149359690	chr6:25526319	chr6:25526091	C	T	1	0.98446	1	Platelet count	EFO_0004586	Astle W	27863252	European	2016	0.04225	0.006101	4.372e-12	+	173480	0	173480	2	IVNT	Astle-W_Blood-Cell-Traits_EUR_2016
rs79681349	rs79681349	chr6:25582712	chr6:25582484	C	G	rs149359690	chr6:25526319	chr6:25526091	C	T	1	0.98446	1	Platelet distribution width	EFO_0004586	Astle W	27863252	European	2016	-0.03807	0.006019	2.536e-10	-	173480	0	173480	2	IVNT	Astle-W_Blood-Cell-Traits_EUR_2016
rs79681349	rs79681349	chr6:25582712	chr6:25582484	C	G	rs149359690	chr6:25526319	chr6:25526091	C	T	1	0.98446	1	Plateletcrit	EFO_0004586	Astle W	27863252	European	2016	0.0309	0.00612	4.42e-07	+	173480	0	173480	2	IVNT	Astle-W_Blood-Cell-Traits_EUR_2016
rs79681349	rs79681349	chr6:25582712	chr6:25582484	C	G	rs149359690	chr6:25526319	chr6:25526091	C	T	1	0.98446	1	Red blood cell count	EFO_0004586	Astle W	27863252	European	2016	0.03171	0.005932	9.002e-08	+	173480	0	173480	2	IVNT	Astle-W_Blood-Cell-Traits_EUR_2016
rs79681349	rs79681349	chr6:25582712	chr6:25582484	C	G	rs149359690	chr6:25526319	chr6:25526091	C	T	1	0.98446	1	Red cell distribution width	EFO_0004586	Astle W	27863252	European	2016	0.1312	0.005909	3.57e-109	+	173480	0	173480	2	IVNT	Astle-W_Blood-Cell-Traits_EUR_2016
rs79681349	rs79681349	chr6:25582712	chr6:25582484	C	G	rs149359690	chr6:25526319	chr6:25526091	C	T	1	0.98446	1	Reticulocyte count	EFO_0004586	Astle W	27863252	European	2016	-0.07406	0.005999	5.059e-35	-	173480	0	173480	2	IVNT	Astle-W_Blood-Cell-Traits_EUR_2016
rs79681349	rs79681349	chr6:25582712	chr6:25582484	C	G	rs149359690	chr6:25526319	chr6:25526091	C	T	1	0.98446	1	Reticulocyte fraction of red cells	EFO_0004586	Astle W	27863252	European	2016	-0.08293	0.005995	1.595e-43	-	173480	0	173480	2	IVNT	Astle-W_Blood-Cell-Traits_EUR_2016
rs79681349	rs79681349	chr6:25582712	chr6:25582484	C	G	rs149359690	chr6:25526319	chr6:25526091	C	T	1	0.98446	1	Comparative height size at age 10	-	Neale B	UKBB	European	2017	-0.01912	0.002765	4.702e-12	-	332021	0	332021	1	-	Neale-B_UKBB_EUR_2017
rs79681349	rs79681349	chr6:25582712	chr6:25582484	C	G	rs149359690	chr6:25526319	chr6:25526091	C	T	1	0.98446	1	Diastolic blood pressure	EFO_0006336	Neale B	UKBB	European	2017	-0.02267	0.004111	3.498e-08	-	317756	0	317756	1	IVNT	Neale-B_UKBB_EUR_2017
rs79681349	rs79681349	chr6:25582712	chr6:25582484	C	G	rs149359690	chr6:25526319	chr6:25526091	C	T	1	0.98446	1	Disorders of mineral metabolism	EFO_0009556	Neale B	UKBB	European	2017	-0.004505	0.0001379	9.615e-234	-	337199	390	336809	1	risk diff	Neale-B_UKBB_EUR_2017
rs79681349	rs79681349	chr6:25582712	chr6:25582484	C	G	rs149359690	chr6:25526319	chr6:25526091	C	T	1	0.98446	1	Height	EFO_0004339	Neale B	UKBB	European	2017	-0.01529	0.002878	1.088e-07	-	336474	0	336474	1	IVNT	Neale-B_UKBB_EUR_2017
rs79681349	rs79681349	chr6:25582712	chr6:25582484	C	G	rs149359690	chr6:25526319	chr6:25526091	C	T	1	0.98446	1	Pulse rate	EFO_0004326	Neale B	UKBB	European	2017	-0.02687	0.004181	1.306e-10	-	317756	0	317756	1	IVNT	Neale-B_UKBB_EUR_2017
rs79681349	rs79681349	chr6:25582712	chr6:25582484	C	G	rs149359690	chr6:25526319	chr6:25526091	C	T	1	0.98446	1	Self-reported hereditary or genetic haematological disorder	EFO_0005803	Neale B	UKBB	European	2017	-0.001242	0.0001191	1.889e-25	-	337159	290	336869	1	risk diff	Neale-B_UKBB_EUR_2017
rs79681349	rs79681349	chr6:25582712	chr6:25582484	C	G	rs149359690	chr6:25526319	chr6:25526091	C	T	1	0.98446	1	Vascular or heart problems diagnosed by doctor: high blood pressure	EFO_0004325	Neale B	UKBB	European	2017	-0.008183	0.001802	5.578e-06	-	336683	91033	245650	1	risk diff	Neale-B_UKBB_EUR_2017
rs79681349	rs79681349	chr6:25582712	chr6:25582484	C	G	rs149359690	chr6:25526319	chr6:25526091	C	T	1	0.98446	1	Ferritin	EFO_0007901;EFO_0004459	Prins B	28887542	European	2017	-0.15	0.02	1.295e-09	-	9961	0	9961	1	ug/l	Prins-B_Ferritin_EUR_2017
rs79681349	rs79681349	chr6:25582712	chr6:25582484	C	G	rs115074093	chr6:25543913	chr6:25543685	T	G	1	0.98446	1	Hematocrit	EFO_0004586	Astle W	27863252	European	2016	-0.07166	0.00587	2.857e-34	-	173480	0	173480	2	IVNT	Astle-W_Blood-Cell-Traits_EUR_2016
rs79681349	rs79681349	chr6:25582712	chr6:25582484	C	G	rs115074093	chr6:25543913	chr6:25543685	T	G	1	0.98446	1	Hemoglobin concentration	EFO_0004586	Astle W	27863252	European	2016	-0.115	0.005897	1.067e-84	-	173480	0	173480	2	IVNT	Astle-W_Blood-Cell-Traits_EUR_2016
rs79681349	rs79681349	chr6:25582712	chr6:25582484	C	G	rs115074093	chr6:25543913	chr6:25543685	T	G	1	0.98446	1	High light scatter percentage of red cells	EFO_0004586	Astle W	27863252	European	2016	-0.05365	0.005959	2.198e-19	-	173480	0	173480	2	IVNT	Astle-W_Blood-Cell-Traits_EUR_2016
rs79681349	rs79681349	chr6:25582712	chr6:25582484	C	G	rs115074093	chr6:25543913	chr6:25543685	T	G	1	0.98446	1	High light scatter reticulocyte count	EFO_0004586	Astle W	27863252	European	2016	-0.04924	0.00596	1.437e-16	-	173480	0	173480	2	IVNT	Astle-W_Blood-Cell-Traits_EUR_2016
rs79681349	rs79681349	chr6:25582712	chr6:25582484	C	G	rs115074093	chr6:25543913	chr6:25543685	T	G	1	0.98446	1	Mean corpuscular hemoglobin	EFO_0004586	Astle W	27863252	European	2016	-0.2031	0.005872	4.13e-262	-	173480	0	173480	2	IVNT	Astle-W_Blood-Cell-Traits_EUR_2016
rs79681349	rs79681349	chr6:25582712	chr6:25582484	C	G	rs115074093	chr6:25543913	chr6:25543685	T	G	1	0.98446	1	Mean corpuscular hemoglobin concentration	EFO_0004586	Astle W	27863252	European	2016	-0.127	0.005759	8.4e-108	-	173480	0	173480	2	IVNT	Astle-W_Blood-Cell-Traits_EUR_2016
rs79681349	rs79681349	chr6:25582712	chr6:25582484	C	G	rs115074093	chr6:25543913	chr6:25543685	T	G	1	0.98446	1	Mean corpuscular volume	EFO_0004586	Astle W	27863252	European	2016	-0.1632	0.005854	3.78e-171	-	173480	0	173480	2	IVNT	Astle-W_Blood-Cell-Traits_EUR_2016
rs79681349	rs79681349	chr6:25582712	chr6:25582484	C	G	rs115074093	chr6:25543913	chr6:25543685	T	G	1	0.98446	1	Mean platelet volume	EFO_0004586	Astle W	27863252	European	2016	-0.03417	0.006032	1.475e-08	-	173480	0	173480	2	IVNT	Astle-W_Blood-Cell-Traits_EUR_2016
rs79681349	rs79681349	chr6:25582712	chr6:25582484	C	G	rs115074093	chr6:25543913	chr6:25543685	T	G	1	0.98446	1	Monocyte count	EFO_0004586	Astle W	27863252	European	2016	-0.02791	0.005939	2.607e-06	-	173480	0	173480	2	IVNT	Astle-W_Blood-Cell-Traits_EUR_2016
rs79681349	rs79681349	chr6:25582712	chr6:25582484	C	G	rs115074093	chr6:25543913	chr6:25543685	T	G	1	0.98446	1	Platelet count	EFO_0004586	Astle W	27863252	European	2016	0.04193	0.006072	5.04e-12	+	173480	0	173480	2	IVNT	Astle-W_Blood-Cell-Traits_EUR_2016
rs79681349	rs79681349	chr6:25582712	chr6:25582484	C	G	rs115074093	chr6:25543913	chr6:25543685	T	G	1	0.98446	1	Platelet distribution width	EFO_0004586	Astle W	27863252	European	2016	-0.03759	0.005991	3.495e-10	-	173480	0	173480	2	IVNT	Astle-W_Blood-Cell-Traits_EUR_2016
rs79681349	rs79681349	chr6:25582712	chr6:25582484	C	G	rs115074093	chr6:25543913	chr6:25543685	T	G	1	0.98446	1	Plateletcrit	EFO_0004586	Astle W	27863252	European	2016	0.03039	0.006091	6.056e-07	+	173480	0	173480	2	IVNT	Astle-W_Blood-Cell-Traits_EUR_2016
rs79681349	rs79681349	chr6:25582712	chr6:25582484	C	G	rs115074093	chr6:25543913	chr6:25543685	T	G	1	0.98446	1	Red blood cell count	EFO_0004586	Astle W	27863252	European	2016	0.03094	0.005905	1.604e-07	+	173480	0	173480	2	IVNT	Astle-W_Blood-Cell-Traits_EUR_2016
rs79681349	rs79681349	chr6:25582712	chr6:25582484	C	G	rs115074093	chr6:25543913	chr6:25543685	T	G	1	0.98446	1	Red cell distribution width	EFO_0004586	Astle W	27863252	European	2016	0.1312	0.005883	3.34e-110	+	173480	0	173480	2	IVNT	Astle-W_Blood-Cell-Traits_EUR_2016
rs79681349	rs79681349	chr6:25582712	chr6:25582484	C	G	rs115074093	chr6:25543913	chr6:25543685	T	G	1	0.98446	1	Reticulocyte count	EFO_0004586	Astle W	27863252	European	2016	-0.07437	0.005971	1.323e-35	-	173480	0	173480	2	IVNT	Astle-W_Blood-Cell-Traits_EUR_2016
rs79681349	rs79681349	chr6:25582712	chr6:25582484	C	G	rs115074093	chr6:25543913	chr6:25543685	T	G	1	0.98446	1	Reticulocyte fraction of red cells	EFO_0004586	Astle W	27863252	European	2016	-0.083	0.005968	5.611e-44	-	173480	0	173480	2	IVNT	Astle-W_Blood-Cell-Traits_EUR_2016
rs79681349	rs79681349	chr6:25582712	chr6:25582484	C	G	rs115074093	chr6:25543913	chr6:25543685	T	G	1	0.98446	1	Comparative height size at age 10	-	Neale B	UKBB	European	2017	-0.01912	0.002763	4.518e-12	-	332021	0	332021	1	-	Neale-B_UKBB_EUR_2017
rs79681349	rs79681349	chr6:25582712	chr6:25582484	C	G	rs115074093	chr6:25543913	chr6:25543685	T	G	1	0.98446	1	Diastolic blood pressure	EFO_0006336	Neale B	UKBB	European	2017	-0.02242	0.004108	4.815e-08	-	317756	0	317756	1	IVNT	Neale-B_UKBB_EUR_2017
rs79681349	rs79681349	chr6:25582712	chr6:25582484	C	G	rs115074093	chr6:25543913	chr6:25543685	T	G	1	0.98446	1	Disorders of mineral metabolism	EFO_0009556	Neale B	UKBB	European	2017	-0.004498	0.0001378	2.219e-233	-	337199	390	336809	1	risk diff	Neale-B_UKBB_EUR_2017
rs79681349	rs79681349	chr6:25582712	chr6:25582484	C	G	rs115074093	chr6:25543913	chr6:25543685	T	G	1	0.98446	1	Height	EFO_0004339	Neale B	UKBB	European	2017	-0.01533	0.002876	9.742e-08	-	336474	0	336474	1	IVNT	Neale-B_UKBB_EUR_2017
rs79681349	rs79681349	chr6:25582712	chr6:25582484	C	G	rs115074093	chr6:25543913	chr6:25543685	T	G	1	0.98446	1	Pulse rate	EFO_0004326	Neale B	UKBB	European	2017	-0.02675	0.004177	1.521e-10	-	317756	0	317756	1	IVNT	Neale-B_UKBB_EUR_2017
rs79681349	rs79681349	chr6:25582712	chr6:25582484	C	G	rs115074093	chr6:25543913	chr6:25543685	T	G	1	0.98446	1	Self-reported hereditary or genetic haematological disorder	EFO_0005803	Neale B	UKBB	European	2017	-0.001241	0.000119	1.9e-25	-	337159	290	336869	1	risk diff	Neale-B_UKBB_EUR_2017
rs79681349	rs79681349	chr6:25582712	chr6:25582484	C	G	rs115074093	chr6:25543913	chr6:25543685	T	G	1	0.98446	1	Vascular or heart problems diagnosed by doctor: high blood pressure	EFO_0004325	Neale B	UKBB	European	2017	-0.008325	0.0018	3.757e-06	-	336683	91033	245650	1	risk diff	Neale-B_UKBB_EUR_2017
rs79681349	rs79681349	chr6:25582712	chr6:25582484	C	G	rs115074093	chr6:25543913	chr6:25543685	T	G	1	0.98446	1	Ferritin	EFO_0007901;EFO_0004459	Prins B	28887542	European	2017	-0.15	0.02	1.141e-09	-	9961	0	9961	1	ug/l	Prins-B_Ferritin_EUR_2017
rs79681349	rs79681349	chr6:25582712	chr6:25582484	C	G	rs75580845	chr6:25578433	chr6:25578205	T	C	1	0.92156	1	Hematocrit	EFO_0004586	Astle W	27863252	European	2016	-0.07716	0.006114	1.619e-36	-	173480	0	173480	2	IVNT	Astle-W_Blood-Cell-Traits_EUR_2016
rs79681349	rs79681349	chr6:25582712	chr6:25582484	C	G	rs75580845	chr6:25578433	chr6:25578205	T	C	1	0.92156	1	Hemoglobin concentration	EFO_0004586	Astle W	27863252	European	2016	-0.123	0.006141	3.31e-89	-	173480	0	173480	2	IVNT	Astle-W_Blood-Cell-Traits_EUR_2016
rs79681349	rs79681349	chr6:25582712	chr6:25582484	C	G	rs75580845	chr6:25578433	chr6:25578205	T	C	1	0.92156	1	High light scatter percentage of red cells	EFO_0004586	Astle W	27863252	European	2016	-0.05612	0.006206	1.514e-19	-	173480	0	173480	2	IVNT	Astle-W_Blood-Cell-Traits_EUR_2016
rs79681349	rs79681349	chr6:25582712	chr6:25582484	C	G	rs75580845	chr6:25578433	chr6:25578205	T	C	1	0.92156	1	High light scatter reticulocyte count	EFO_0004586	Astle W	27863252	European	2016	-0.0515	0.006206	1.055e-16	-	173480	0	173480	2	IVNT	Astle-W_Blood-Cell-Traits_EUR_2016
rs79681349	rs79681349	chr6:25582712	chr6:25582484	C	G	rs75580845	chr6:25578433	chr6:25578205	T	C	1	0.92156	1	Mean corpuscular hemoglobin	EFO_0004586	Astle W	27863252	European	2016	-0.2169	0.006116	1.78e-275	-	173480	0	173480	2	IVNT	Astle-W_Blood-Cell-Traits_EUR_2016
rs79681349	rs79681349	chr6:25582712	chr6:25582484	C	G	rs75580845	chr6:25578433	chr6:25578205	T	C	1	0.92156	1	Mean corpuscular hemoglobin concentration	EFO_0004586	Astle W	27863252	European	2016	-0.1349	0.005998	4.84e-112	-	173480	0	173480	2	IVNT	Astle-W_Blood-Cell-Traits_EUR_2016
rs79681349	rs79681349	chr6:25582712	chr6:25582484	C	G	rs75580845	chr6:25578433	chr6:25578205	T	C	1	0.92156	1	Mean corpuscular volume	EFO_0004586	Astle W	27863252	European	2016	-0.1746	0.006096	1.95e-180	-	173480	0	173480	2	IVNT	Astle-W_Blood-Cell-Traits_EUR_2016
rs79681349	rs79681349	chr6:25582712	chr6:25582484	C	G	rs75580845	chr6:25578433	chr6:25578205	T	C	1	0.92156	1	Mean platelet volume	EFO_0004586	Astle W	27863252	European	2016	-0.02938	0.006281	2.911e-06	-	173480	0	173480	2	IVNT	Astle-W_Blood-Cell-Traits_EUR_2016
rs79681349	rs79681349	chr6:25582712	chr6:25582484	C	G	rs75580845	chr6:25578433	chr6:25578205	T	C	1	0.92156	1	Monocyte count	EFO_0004586	Astle W	27863252	European	2016	-0.03191	0.006185	2.469e-07	-	173480	0	173480	2	IVNT	Astle-W_Blood-Cell-Traits_EUR_2016
rs79681349	rs79681349	chr6:25582712	chr6:25582484	C	G	rs75580845	chr6:25578433	chr6:25578205	T	C	1	0.92156	1	Platelet count	EFO_0004586	Astle W	27863252	European	2016	0.03921	0.006324	5.638e-10	+	173480	0	173480	2	IVNT	Astle-W_Blood-Cell-Traits_EUR_2016
rs79681349	rs79681349	chr6:25582712	chr6:25582484	C	G	rs75580845	chr6:25578433	chr6:25578205	T	C	1	0.92156	1	Platelet distribution width	EFO_0004586	Astle W	27863252	European	2016	-0.03098	0.006239	6.864e-07	-	173480	0	173480	2	IVNT	Astle-W_Blood-Cell-Traits_EUR_2016
rs79681349	rs79681349	chr6:25582712	chr6:25582484	C	G	rs75580845	chr6:25578433	chr6:25578205	T	C	1	0.92156	1	Plateletcrit	EFO_0004586	Astle W	27863252	European	2016	0.0293	0.006343	3.86e-06	+	173480	0	173480	2	IVNT	Astle-W_Blood-Cell-Traits_EUR_2016
rs79681349	rs79681349	chr6:25582712	chr6:25582484	C	G	rs75580845	chr6:25578433	chr6:25578205	T	C	1	0.92156	1	Red blood cell count	EFO_0004586	Astle W	27863252	European	2016	0.03271	0.00615	1.049e-07	+	173480	0	173480	2	IVNT	Astle-W_Blood-Cell-Traits_EUR_2016
rs79681349	rs79681349	chr6:25582712	chr6:25582484	C	G	rs75580845	chr6:25578433	chr6:25578205	T	C	1	0.92156	1	Red cell distribution width	EFO_0004586	Astle W	27863252	European	2016	0.1411	0.006127	2.39e-117	+	173480	0	173480	2	IVNT	Astle-W_Blood-Cell-Traits_EUR_2016
rs79681349	rs79681349	chr6:25582712	chr6:25582484	C	G	rs75580845	chr6:25578433	chr6:25578205	T	C	1	0.92156	1	Reticulocyte count	EFO_0004586	Astle W	27863252	European	2016	-0.07689	0.006218	4.088e-35	-	173480	0	173480	2	IVNT	Astle-W_Blood-Cell-Traits_EUR_2016
rs79681349	rs79681349	chr6:25582712	chr6:25582484	C	G	rs75580845	chr6:25578433	chr6:25578205	T	C	1	0.92156	1	Reticulocyte fraction of red cells	EFO_0004586	Astle W	27863252	European	2016	-0.08617	0.006215	1.03e-43	-	173480	0	173480	2	IVNT	Astle-W_Blood-Cell-Traits_EUR_2016
rs79681349	rs79681349	chr6:25582712	chr6:25582484	C	G	rs75580845	chr6:25578433	chr6:25578205	T	C	1	0.92156	1	Comparative height size at age 10	-	Neale B	UKBB	European	2017	-0.01893	0.002884	5.171e-11	-	332021	0	332021	1	-	Neale-B_UKBB_EUR_2017
rs79681349	rs79681349	chr6:25582712	chr6:25582484	C	G	rs75580845	chr6:25578433	chr6:25578205	T	C	1	0.92156	1	Diastolic blood pressure	EFO_0006336	Neale B	UKBB	European	2017	-0.02272	0.004287	1.171e-07	-	317756	0	317756	1	IVNT	Neale-B_UKBB_EUR_2017
rs79681349	rs79681349	chr6:25582712	chr6:25582484	C	G	rs75580845	chr6:25578433	chr6:25578205	T	C	1	0.92156	1	Disorders of mineral metabolism	EFO_0009556	Neale B	UKBB	European	2017	-0.004969	0.0001438	2.746e-261	-	337199	390	336809	1	risk diff	Neale-B_UKBB_EUR_2017
rs79681349	rs79681349	chr6:25582712	chr6:25582484	C	G	rs75580845	chr6:25578433	chr6:25578205	T	C	1	0.92156	1	Height	EFO_0004339	Neale B	UKBB	European	2017	-0.01524	0.003001	3.835e-07	-	336474	0	336474	1	IVNT	Neale-B_UKBB_EUR_2017
rs79681349	rs79681349	chr6:25582712	chr6:25582484	C	G	rs75580845	chr6:25578433	chr6:25578205	T	C	1	0.92156	1	Polycythaemia vera	EFO_0002429	Neale B	UKBB	European	2017	-0.0004484	9.842e-05	5.203e-06	-	337199	182	337017	1	risk diff	Neale-B_UKBB_EUR_2017
rs79681349	rs79681349	chr6:25582712	chr6:25582484	C	G	rs75580845	chr6:25578433	chr6:25578205	T	C	1	0.92156	1	Pulse rate	EFO_0004326	Neale B	UKBB	European	2017	-0.02714	0.00436	4.835e-10	-	317756	0	317756	1	IVNT	Neale-B_UKBB_EUR_2017
rs79681349	rs79681349	chr6:25582712	chr6:25582484	C	G	rs75580845	chr6:25578433	chr6:25578205	T	C	1	0.92156	1	Self-reported hereditary or genetic haematological disorder	EFO_0005803	Neale B	UKBB	European	2017	-0.001385	0.0001242	7.329e-29	-	337159	290	336869	1	risk diff	Neale-B_UKBB_EUR_2017
rs79681349	rs79681349	chr6:25582712	chr6:25582484	C	G	rs75580845	chr6:25578433	chr6:25578205	T	C	1	0.92156	1	Vascular or heart problems diagnosed by doctor: high blood pressure	EFO_0004325	Neale B	UKBB	European	2017	-0.008451	0.001879	6.849e-06	-	336683	91033	245650	1	risk diff	Neale-B_UKBB_EUR_2017
rs79681349	rs79681349	chr6:25582712	chr6:25582484	C	G	rs75580845	chr6:25578433	chr6:25578205	T	C	1	0.92156	1	Ferritin	EFO_0007901;EFO_0004459	Prins B	28887542	European	2017	-0.16	0.03	6.216e-10	-	9961	0	9961	1	ug/l	Prins-B_Ferritin_EUR_2017
rs79681349	rs79681349	chr6:25582712	chr6:25582484	C	G	rs75865451	chr6:25588285	chr6:25588057	G	A	1	0.85067	1	Hematocrit	EFO_0004586	Astle W	27863252	European	2016	-0.07125	0.005766	4.469e-35	-	173480	0	173480	2	IVNT	Astle-W_Blood-Cell-Traits_EUR_2016
rs79681349	rs79681349	chr6:25582712	chr6:25582484	C	G	rs75865451	chr6:25588285	chr6:25588057	G	A	1	0.85067	1	Hemoglobin concentration	EFO_0004586	Astle W	27863252	European	2016	-0.115	0.005792	1.018e-87	-	173480	0	173480	2	IVNT	Astle-W_Blood-Cell-Traits_EUR_2016
rs79681349	rs79681349	chr6:25582712	chr6:25582484	C	G	rs75865451	chr6:25588285	chr6:25588057	G	A	1	0.85067	1	High light scatter percentage of red cells	EFO_0004586	Astle W	27863252	European	2016	-0.05325	0.005853	9.212e-20	-	173480	0	173480	2	IVNT	Astle-W_Blood-Cell-Traits_EUR_2016
rs79681349	rs79681349	chr6:25582712	chr6:25582484	C	G	rs75865451	chr6:25588285	chr6:25588057	G	A	1	0.85067	1	High light scatter reticulocyte count	EFO_0004586	Astle W	27863252	European	2016	-0.04936	0.005854	3.427e-17	-	173480	0	173480	2	IVNT	Astle-W_Blood-Cell-Traits_EUR_2016
rs79681349	rs79681349	chr6:25582712	chr6:25582484	C	G	rs75865451	chr6:25588285	chr6:25588057	G	A	1	0.85067	1	Mean corpuscular hemoglobin	EFO_0004586	Astle W	27863252	European	2016	-0.1988	0.005769	3.32e-260	-	173480	0	173480	2	IVNT	Astle-W_Blood-Cell-Traits_EUR_2016
rs79681349	rs79681349	chr6:25582712	chr6:25582484	C	G	rs75865451	chr6:25588285	chr6:25588057	G	A	1	0.85067	1	Mean corpuscular hemoglobin concentration	EFO_0004586	Astle W	27863252	European	2016	-0.1281	0.005658	1.72e-113	-	173480	0	173480	2	IVNT	Astle-W_Blood-Cell-Traits_EUR_2016
rs79681349	rs79681349	chr6:25582712	chr6:25582484	C	G	rs75865451	chr6:25588285	chr6:25588057	G	A	1	0.85067	1	Mean corpuscular volume	EFO_0004586	Astle W	27863252	European	2016	-0.1576	0.00575	2.5e-165	-	173480	0	173480	2	IVNT	Astle-W_Blood-Cell-Traits_EUR_2016
rs79681349	rs79681349	chr6:25582712	chr6:25582484	C	G	rs75865451	chr6:25588285	chr6:25588057	G	A	1	0.85067	1	Mean platelet volume	EFO_0004586	Astle W	27863252	European	2016	-0.03207	0.005926	6.242e-08	-	173480	0	173480	2	IVNT	Astle-W_Blood-Cell-Traits_EUR_2016
rs79681349	rs79681349	chr6:25582712	chr6:25582484	C	G	rs75865451	chr6:25588285	chr6:25588057	G	A	1	0.85067	1	Monocyte count	EFO_0004586	Astle W	27863252	European	2016	-0.02982	0.005833	3.179e-07	-	173480	0	173480	2	IVNT	Astle-W_Blood-Cell-Traits_EUR_2016
rs79681349	rs79681349	chr6:25582712	chr6:25582484	C	G	rs75865451	chr6:25588285	chr6:25588057	G	A	1	0.85067	1	Platelet count	EFO_0004586	Astle W	27863252	European	2016	0.04155	0.005965	3.285e-12	+	173480	0	173480	2	IVNT	Astle-W_Blood-Cell-Traits_EUR_2016
rs79681349	rs79681349	chr6:25582712	chr6:25582484	C	G	rs75865451	chr6:25588285	chr6:25588057	G	A	1	0.85067	1	Platelet distribution width	EFO_0004586	Astle W	27863252	European	2016	-0.03593	0.005886	1.029e-09	-	173480	0	173480	2	IVNT	Astle-W_Blood-Cell-Traits_EUR_2016
rs79681349	rs79681349	chr6:25582712	chr6:25582484	C	G	rs75865451	chr6:25588285	chr6:25588057	G	A	1	0.85067	1	Plateletcrit	EFO_0004586	Astle W	27863252	European	2016	0.03044	0.005984	3.654e-07	+	173480	0	173480	2	IVNT	Astle-W_Blood-Cell-Traits_EUR_2016
rs79681349	rs79681349	chr6:25582712	chr6:25582484	C	G	rs75865451	chr6:25588285	chr6:25588057	G	A	1	0.85067	1	Red blood cell count	EFO_0004586	Astle W	27863252	European	2016	0.02802	0.0058	1.355e-06	+	173480	0	173480	2	IVNT	Astle-W_Blood-Cell-Traits_EUR_2016
rs79681349	rs79681349	chr6:25582712	chr6:25582484	C	G	rs75865451	chr6:25588285	chr6:25588057	G	A	1	0.85067	1	Red cell distribution width	EFO_0004586	Astle W	27863252	European	2016	0.1329	0.005778	5.76e-117	+	173480	0	173480	2	IVNT	Astle-W_Blood-Cell-Traits_EUR_2016
rs79681349	rs79681349	chr6:25582712	chr6:25582484	C	G	rs75865451	chr6:25588285	chr6:25588057	G	A	1	0.85067	1	Reticulocyte count	EFO_0004586	Astle W	27863252	European	2016	-0.07347	0.005866	5.471e-36	-	173480	0	173480	2	IVNT	Astle-W_Blood-Cell-Traits_EUR_2016
rs79681349	rs79681349	chr6:25582712	chr6:25582484	C	G	rs75865451	chr6:25588285	chr6:25588057	G	A	1	0.85067	1	Reticulocyte fraction of red cells	EFO_0004586	Astle W	27863252	European	2016	-0.08143	0.005862	7.144e-44	-	173480	0	173480	2	IVNT	Astle-W_Blood-Cell-Traits_EUR_2016
rs79681349	rs79681349	chr6:25582712	chr6:25582484	C	G	rs75865451	chr6:25588285	chr6:25588057	G	A	1	0.85067	1	Comparative height size at age 10	-	Neale B	UKBB	European	2017	-0.01798	0.002713	3.398e-11	-	332021	0	332021	1	-	Neale-B_UKBB_EUR_2017
rs79681349	rs79681349	chr6:25582712	chr6:25582484	C	G	rs75865451	chr6:25588285	chr6:25588057	G	A	1	0.85067	1	Diastolic blood pressure	EFO_0006336	Neale B	UKBB	European	2017	-0.02122	0.004031	1.406e-07	-	317756	0	317756	1	IVNT	Neale-B_UKBB_EUR_2017
rs79681349	rs79681349	chr6:25582712	chr6:25582484	C	G	rs75865451	chr6:25588285	chr6:25588057	G	A	1	0.85067	1	Disorders of mineral metabolism	EFO_0009556	Neale B	UKBB	European	2017	-0.004327	0.0001353	4.552e-224	-	337199	390	336809	1	risk diff	Neale-B_UKBB_EUR_2017
rs79681349	rs79681349	chr6:25582712	chr6:25582484	C	G	rs75865451	chr6:25588285	chr6:25588057	G	A	1	0.85067	1	Height	EFO_0004339	Neale B	UKBB	European	2017	-0.01545	0.002823	4.407e-08	-	336474	0	336474	1	IVNT	Neale-B_UKBB_EUR_2017
rs79681349	rs79681349	chr6:25582712	chr6:25582484	C	G	rs75865451	chr6:25588285	chr6:25588057	G	A	1	0.85067	1	Polycythaemia vera	EFO_0002429	Neale B	UKBB	European	2017	-0.0004134	9.259e-05	8.018e-06	-	337199	182	337017	1	risk diff	Neale-B_UKBB_EUR_2017
rs79681349	rs79681349	chr6:25582712	chr6:25582484	C	G	rs75865451	chr6:25588285	chr6:25588057	G	A	1	0.85067	1	Pulse rate	EFO_0004326	Neale B	UKBB	European	2017	-0.02481	0.004099	1.434e-09	-	317756	0	317756	1	IVNT	Neale-B_UKBB_EUR_2017
rs79681349	rs79681349	chr6:25582712	chr6:25582484	C	G	rs75865451	chr6:25588285	chr6:25588057	G	A	1	0.85067	1	Self-reported hereditary or genetic haematological disorder	EFO_0005803	Neale B	UKBB	European	2017	-0.001191	0.0001169	2.218e-24	-	337159	290	336869	1	risk diff	Neale-B_UKBB_EUR_2017
rs79681349	rs79681349	chr6:25582712	chr6:25582484	C	G	rs75865451	chr6:25588285	chr6:25588057	G	A	1	0.85067	1	Self-reported hypertension	EFO_0000537	Neale B	UKBB	European	2017	-0.008187	0.001743	2.652e-06	-	337159	87690	249469	1	risk diff	Neale-B_UKBB_EUR_2017
rs79681349	rs79681349	chr6:25582712	chr6:25582484	C	G	rs75865451	chr6:25588285	chr6:25588057	G	A	1	0.85067	1	Vascular or heart problems diagnosed by doctor: high blood pressure	EFO_0004325	Neale B	UKBB	European	2017	-0.008832	0.001767	5.817e-07	-	336683	91033	245650	1	risk diff	Neale-B_UKBB_EUR_2017
rs79681349	rs79681349	chr6:25582712	chr6:25582484	C	G	rs75865451	chr6:25588285	chr6:25588057	G	A	1	0.85067	1	Ferritin	EFO_0007901;EFO_0004459	Prins B	28887542	European	2017	-0.14	0.02	7.329e-09	-	9961	0	9961	1	ug/l	Prins-B_Ferritin_EUR_2017
rs1800562	rs1800562	chr6:26093141	chr6:26092913	A	G	rs1800562	chr6:26093141	chr6:26092913	A	G	0	1	1	Hematocrit	EFO_0004586	Astle W	27863252	European	2016	0.1018	0.006344	6.124e-58	+	173480	0	173480	2	IVNT	Astle-W_Blood-Cell-Traits_EUR_2016
rs1800562	rs1800562	chr6:26093141	chr6:26092913	A	G	rs1800562	chr6:26093141	chr6:26092913	A	G	0	1	1	Hemoglobin concentration	EFO_0004586	Astle W	27863252	European	2016	0.1649	0.006371	1.28e-147	+	173480	0	173480	2	IVNT	Astle-W_Blood-Cell-Traits_EUR_2016
rs1800562	rs1800562	chr6:26093141	chr6:26092913	A	G	rs1800562	chr6:26093141	chr6:26092913	A	G	0	1	1	High light scatter percentage of red cells	EFO_0004586	Astle W	27863252	European	2016	0.08479	0.006438	1.297e-39	+	173480	0	173480	2	IVNT	Astle-W_Blood-Cell-Traits_EUR_2016
rs1800562	rs1800562	chr6:26093141	chr6:26092913	A	G	rs1800562	chr6:26093141	chr6:26092913	A	G	0	1	1	High light scatter reticulocyte count	EFO_0004586	Astle W	27863252	European	2016	0.07748	0.006439	2.383e-33	+	173480	0	173480	2	IVNT	Astle-W_Blood-Cell-Traits_EUR_2016
rs1800562	rs1800562	chr6:26093141	chr6:26092913	A	G	rs1800562	chr6:26093141	chr6:26092913	A	G	0	1	1	Mean corpuscular hemoglobin	EFO_0004586	Astle W	27863252	European	2016	0.2996	0.006343	0	+	173480	0	173480	2	IVNT	Astle-W_Blood-Cell-Traits_EUR_2016
rs1800562	rs1800562	chr6:26093141	chr6:26092913	A	G	rs1800562	chr6:26093141	chr6:26092913	A	G	0	1	1	Mean corpuscular hemoglobin concentration	EFO_0004586	Astle W	27863252	European	2016	0.1862	0.006225	1.11e-196	+	173480	0	173480	2	IVNT	Astle-W_Blood-Cell-Traits_EUR_2016
rs1800562	rs1800562	chr6:26093141	chr6:26092913	A	G	rs1800562	chr6:26093141	chr6:26092913	A	G	0	1	1	Monocyte count	EFO_0004586	Astle W	27863252	European	2016	0.03511	0.006415	4.411e-08	+	173480	0	173480	2	IVNT	Astle-W_Blood-Cell-Traits_EUR_2016
rs1800562	rs1800562	chr6:26093141	chr6:26092913	A	G	rs1800562	chr6:26093141	chr6:26092913	A	G	0	1	1	Platelet count	EFO_0004586	Astle W	27863252	European	2016	-0.03835	0.00656	5.053e-09	-	173480	0	173480	2	IVNT	Astle-W_Blood-Cell-Traits_EUR_2016
rs1800562	rs1800562	chr6:26093141	chr6:26092913	A	G	rs1800562	chr6:26093141	chr6:26092913	A	G	0	1	1	Platelet distribution width	EFO_0004586	Astle W	27863252	European	2016	0.02877	0.00647	8.719e-06	+	173480	0	173480	2	IVNT	Astle-W_Blood-Cell-Traits_EUR_2016
rs1800562	rs1800562	chr6:26093141	chr6:26092913	A	G	rs1800562	chr6:26093141	chr6:26092913	A	G	0	1	1	Plateletcrit	EFO_0004586	Astle W	27863252	European	2016	-0.03144	0.006577	1.744e-06	-	173480	0	173480	2	IVNT	Astle-W_Blood-Cell-Traits_EUR_2016
rs1800562	rs1800562	chr6:26093141	chr6:26092913	A	G	rs1800562	chr6:26093141	chr6:26092913	A	G	0	1	1	Red blood cell count	EFO_0004586	Astle W	27863252	European	2016	-0.04991	0.00638	5.157e-15	-	173480	0	173480	2	IVNT	Astle-W_Blood-Cell-Traits_EUR_2016
rs1800562	rs1800562	chr6:26093141	chr6:26092913	A	G	rs1800562	chr6:26093141	chr6:26092913	A	G	0	1	1	Red cell distribution width	EFO_0004586	Astle W	27863252	European	2016	-0.1917	0.006356	7.77e-200	-	173480	0	173480	2	IVNT	Astle-W_Blood-Cell-Traits_EUR_2016
rs1800562	rs1800562	chr6:26093141	chr6:26092913	A	G	rs1800562	chr6:26093141	chr6:26092913	A	G	0	1	1	Reticulocyte count	EFO_0004586	Astle W	27863252	European	2016	0.1087	0.00645	1.1e-63	+	173480	0	173480	2	IVNT	Astle-W_Blood-Cell-Traits_EUR_2016
rs1800562	rs1800562	chr6:26093141	chr6:26092913	A	G	rs1800562	chr6:26093141	chr6:26092913	A	G	0	1	1	Reticulocyte fraction of red cells	EFO_0004586	Astle W	27863252	European	2016	0.1227	0.006446	7.738e-81	+	173480	0	173480	2	IVNT	Astle-W_Blood-Cell-Traits_EUR_2016
rs1800562	rs1800562	chr6:26093141	chr6:26092913	A	G	rs1800562	chr6:26093141	chr6:26092913	A	G	0	1	1	Diastolic blood pressure	EFO_0006336	BPExome	27618447	Mixed	2016	NA	NA	6.665e-09	NA	192763	0	192763	51	INVT	BPExome_DBP_Mixed_2016
rs1800562	rs1800562	chr6:26093141	chr6:26092913	A	G	rs1800562	chr6:26093141	chr6:26092913	A	G	0	1	1	Height	EFO_0004339	GIANT	25282103	European	2014	0.033	0.0065	6.4e-07	+	232363	0	232363	79	Z-score	GIANT_Height_EUR_2014
rs1800562	rs1800562	chr6:26093141	chr6:26092913	A	G	rs1800562	chr6:26093141	chr6:26092913	A	G	0	1	1	Height	EFO_0004339	GIANT	28146470	European	2017	0.029	0.0056	2.2e-07	+	381625	0	381625	106	IVNT	GIANT_Height_EUR_2017
rs1800562	rs1800562	chr6:26093141	chr6:26092913	A	G	rs1800562	chr6:26093141	chr6:26092913	A	G	0	1	1	Height	EFO_0004339	GIANT	28146470	Mixed	2017	0.029	0.0055	8.4e-08	+	458927	0	458927	147	IVNT	GIANT_Height_Mixed_2017
rs1800562	rs1800562	chr6:26093141	chr6:26092913	A	G	rs1800562	chr6:26093141	chr6:26092913	A	G	0	1	1	Low density lipoprotein	EFO_0004611	GLGC	24097068	European	2013	-0.0615	0.008	8.253e-14	-	171209	0	171209	60	IVNT	GLGC_LDL_EUR_2013
rs1800562	rs1800562	chr6:26093141	chr6:26092913	A	G	rs1800562	chr6:26093141	chr6:26092913	A	G	0	1	1	Low density lipoprotein	EFO_0004611	GLGC	20686565	Mixed	2010	-0.0714	0.0115	6.069e-10	-	95454	0	95454	46	Z-score	GLGC_LDL_Mixed_2010
rs1800562	rs1800562	chr6:26093141	chr6:26092913	A	G	rs1800562	chr6:26093141	chr6:26092913	A	G	0	1	1	Total cholesterol	EFO_0004574	GLGC	24097068	European	2013	-0.0565	0.0077	1.905e-12	-	185469	0	185469	60	IVNT	GLGC_TC_EUR_2013
rs1800562	rs1800562	chr6:26093141	chr6:26092913	A	G	rs1800562	chr6:26093141	chr6:26092913	A	G	0	1	1	Total cholesterol	EFO_0004574	GLGC	20686565	Mixed	2010	-0.0629	0.0113	2.486e-08	-	100184	0	100184	46	Z-score	GLGC_TC_Mixed_2010
rs1800562	rs1800562	chr6:26093141	chr6:26092913	A	G	rs1800562	chr6:26093141	chr6:26092913	A	G	0	1	1	Blood hemoglobin	CMO_0000026	Benyamin B	19820699	European	2009	NA	NA	5.1e-07	NA	4818	-	-	-	-	GRASP
rs1800562	rs1800562	chr6:26093141	chr6:26092913	A	G	rs1800562	chr6:26093141	chr6:26092913	A	G	0	1	1	Diastolic blood pressure	EFO_0006336	ICBP	21909115	European	2011	NA	NA	7.263e-07	NA	69395	-	-	-	-	GRASP
rs1800562	rs1800562	chr6:26093141	chr6:26092913	A	G	rs1800562	chr6:26093141	chr6:26092913	A	G	0	1	1	Ferritin	-	Middelberg RP	21943158	European	2011	NA	NA	4.7e-12	NA	11683	-	-	-	-	GRASP
rs1800562	rs1800562	chr6:26093141	chr6:26092913	A	G	rs1800562	chr6:26093141	chr6:26092913	A	G	0	1	1	Ferritin log10	-	Traglia M	21785125	European	2011	NA	NA	1.64e-10	NA	1657	-	-	-	-	GRASP
rs1800562	rs1800562	chr6:26093141	chr6:26092913	A	G	rs1800562	chr6:26093141	chr6:26092913	A	G	0	1	1	Glycated Hemoglobin HbA1c	HP_0040217	MAGIC	20858683	European	2010	NA	NA	2.59e-20	NA	46368	-	-	-	-	GRASP
rs1800562	rs1800562	chr6:26093141	chr6:26092913	A	G	rs1800562	chr6:26093141	chr6:26092913	A	G	0	1	1	Glycated Hemoglobin HbA1c	HP_0040217	MAGIC	22885924	European	2012	NA	NA	2.59e-20	NA	133010	-	-	-	-	GRASP
rs1800562	rs1800562	chr6:26093141	chr6:26092913	A	G	rs1800562	chr6:26093141	chr6:26092913	A	G	0	1	1	Hematocrit Hct	EFO_0004348	Ganesh SK	19862010	European	2009	NA	NA	7.2e-10	NA	24167	-	-	-	-	GRASP
rs1800562	rs1800562	chr6:26093141	chr6:26092913	A	G	rs1800562	chr6:26093141	chr6:26092913	A	G	0	1	1	Hematocrit Hct	EFO_0004348	Lo	21153663	Mixed	2010	NA	NA	2.5e-10	NA	30551	-	-	-	-	GRASP
rs1800562	rs1800562	chr6:26093141	chr6:26092913	A	G	rs1800562	chr6:26093141	chr6:26092913	A	G	0	1	1	Hemoglobin Hb	HP_0011902	Ganesh SK	19862010	European	2009	NA	NA	5.74e-19	NA	24167	-	-	-	-	GRASP
rs1800562	rs1800562	chr6:26093141	chr6:26092913	A	G	rs1800562	chr6:26093141	chr6:26092913	A	G	0	1	1	Hemoglobin Hb	HP_0011902	Lo	21153663	Mixed	2010	NA	NA	1.4e-15	NA	30551	-	-	-	-	GRASP
rs1800562	rs1800562	chr6:26093141	chr6:26092913	A	G	rs1800562	chr6:26093141	chr6:26092913	A	G	0	1	1	Hemoglobin Hb	HP_0011902	Ding	22560525	European	2014	NA	NA	2e-09	NA	7873	-	-	-	-	GRASP
rs1800562	rs1800562	chr6:26093141	chr6:26092913	A	G	rs1800562	chr6:26093141	chr6:26092913	A	G	0	1	1	Hemoglobin Hb	HP_0011902	van der Harst P	23222517	Mixed	2012	NA	NA	5.57e-13	NA	71861	-	-	-	-	GRASP
rs1800562	rs1800562	chr6:26093141	chr6:26092913	A	G	rs1800562	chr6:26093141	chr6:26092913	A	G	0	1	1	Hemoglobin Hb	HP_0011902	Li J	23263863	Mixed	2012	NA	NA	1.72e-06	NA	14177	-	-	-	-	GRASP
rs1800562	rs1800562	chr6:26093141	chr6:26092913	A	G	rs1800562	chr6:26093141	chr6:26092913	A	G	0	1	1	Iron	CHEBI_18248	Benyamin B	19820699	European	2009	NA	NA	8.2e-19	NA	4818	-	-	-	-	GRASP
rs1800562	rs1800562	chr6:26093141	chr6:26092913	A	G	rs1800562	chr6:26093141	chr6:26092913	A	G	0	1	1	Iron	CHEBI_18248	MAGIC	20858683	European	2010	NA	NA	1.2e-11	NA	46368	-	-	-	-	GRASP
rs1800562	rs1800562	chr6:26093141	chr6:26092913	A	G	rs1800562	chr6:26093141	chr6:26092913	A	G	0	1	1	Iron	CHEBI_18248	Traglia M	21785125	European	2011	NA	NA	3.95e-09	NA	1657	-	-	-	-	GRASP
rs1800562	rs1800562	chr6:26093141	chr6:26092913	A	G	rs1800562	chr6:26093141	chr6:26092913	A	G	0	1	1	Iron deficiency total iron binding capacity	HP_0001891	McLaren CE	21483845	European	2011	NA	NA	2.68e-08	NA	679	-	-	-	-	GRASP
rs1800562	rs1800562	chr6:26093141	chr6:26092913	A	G	rs1800562	chr6:26093141	chr6:26092913	A	G	0	1	1	Iron deficiency unsaturated iron binding capacity	HP_0001891	McLaren CE	21483845	European	2011	NA	NA	5.72e-10	NA	679	-	-	-	-	GRASP
rs1800562	rs1800562	chr6:26093141	chr6:26092913	A	G	rs1800562	chr6:26093141	chr6:26092913	A	G	0	1	1	LDL cholesterol	EFO_0004195	GLGC	20686565	Mixed	2010	NA	NA	2.7e-10	NA	100184	-	-	-	-	GRASP
rs1800562	rs1800562	chr6:26093141	chr6:26092913	A	G	rs1800562	chr6:26093141	chr6:26092913	A	G	0	1	1	Mean corpuscular hemoglobin MCH	EFO_0004527	Ganesh SK	19862010	European	2009	NA	NA	9.9e-16	NA	24167	-	-	-	-	GRASP
rs1800562	rs1800562	chr6:26093141	chr6:26092913	A	G	rs1800562	chr6:26093141	chr6:26092913	A	G	0	1	1	Mean corpuscular hemoglobin MCH	EFO_0004527	MAGIC	20858683	European	2010	NA	NA	3.5e-14	NA	46368	-	-	-	-	GRASP
rs1800562	rs1800562	chr6:26093141	chr6:26092913	A	G	rs1800562	chr6:26093141	chr6:26092913	A	G	0	1	1	Mean corpuscular hemoglobin MCH	EFO_0004527	Kullo IJ	20927387	European	2010	NA	NA	2.76e-09	NA	3012	-	-	-	-	GRASP
rs1800562	rs1800562	chr6:26093141	chr6:26092913	A	G	rs1800562	chr6:26093141	chr6:26092913	A	G	0	1	1	Mean corpuscular hemoglobin MCH	EFO_0004527	Ding	22560525	European	2014	NA	NA	2e-27	NA	7873	-	-	-	-	GRASP
rs1800562	rs1800562	chr6:26093141	chr6:26092913	A	G	rs1800562	chr6:26093141	chr6:26092913	A	G	0	1	1	Mean corpuscular hemoglobin MCH	EFO_0004527	van der Harst P	23222517	Mixed	2012	NA	NA	6.5e-56	NA	71861	-	-	-	-	GRASP
rs1800562	rs1800562	chr6:26093141	chr6:26092913	A	G	rs1800562	chr6:26093141	chr6:26092913	A	G	0	1	1	Mean corpuscular hemoglobin MCH	EFO_0004527	Li J	23263863	Mixed	2012	NA	NA	7.05e-09	NA	14177	-	-	-	-	GRASP
rs1800562	rs1800562	chr6:26093141	chr6:26092913	A	G	rs1800562	chr6:26093141	chr6:26092913	A	G	0	1	1	Mean corpuscular hemoglobin MCH pg	EFO_0004527	Soranzo N	19820697	European	2009	NA	NA	4.3e-22	NA	4627	-	-	-	-	GRASP
rs1800562	rs1800562	chr6:26093141	chr6:26092913	A	G	rs1800562	chr6:26093141	chr6:26092913	A	G	0	1	1	Mean corpuscular hemoglobin concentration	EFO_0004528	Ding	22560525	European	2014	NA	NA	1e-10	NA	7873	-	-	-	-	GRASP
rs1800562	rs1800562	chr6:26093141	chr6:26092913	A	G	rs1800562	chr6:26093141	chr6:26092913	A	G	0	1	1	Mean corpuscular hemoglobin concentration	EFO_0004528	van der Harst P	23222517	Mixed	2012	NA	NA	6.5e-56	NA	71861	-	-	-	-	GRASP
rs1800562	rs1800562	chr6:26093141	chr6:26092913	A	G	rs1800562	chr6:26093141	chr6:26092913	A	G	0	1	1	Mean corpuscular volume	EFO_0004526	Soranzo N	19820697	European	2009	NA	NA	1.4e-23	NA	4627	-	-	-	-	GRASP
rs1800562	rs1800562	chr6:26093141	chr6:26092913	A	G	rs1800562	chr6:26093141	chr6:26092913	A	G	0	1	1	Mean corpuscular volume	EFO_0004526	Benyamin B	19820699	European	2009	NA	NA	1.5e-08	NA	4818	-	-	-	-	GRASP
rs1800562	rs1800562	chr6:26093141	chr6:26092913	A	G	rs1800562	chr6:26093141	chr6:26092913	A	G	0	1	1	Mean corpuscular volume	EFO_0004526	Ganesh SK	19862010	European	2009	NA	NA	1.01e-46	NA	24167	-	-	-	-	GRASP
rs1800562	rs1800562	chr6:26093141	chr6:26092913	A	G	rs1800562	chr6:26093141	chr6:26092913	A	G	0	1	1	Mean corpuscular volume	EFO_0004526	MAGIC	20858683	European	2010	NA	NA	1.6e-12	NA	46368	-	-	-	-	GRASP
rs1800562	rs1800562	chr6:26093141	chr6:26092913	A	G	rs1800562	chr6:26093141	chr6:26092913	A	G	0	1	1	Mean corpuscular volume	EFO_0004526	Kullo IJ	20927387	European	2010	NA	NA	5.84e-07	NA	3012	-	-	-	-	GRASP
rs1800562	rs1800562	chr6:26093141	chr6:26092913	A	G	rs1800562	chr6:26093141	chr6:26092913	A	G	0	1	1	Mean corpuscular volume	EFO_0004526	Lo	21153663	Mixed	2010	NA	NA	6.8e-16	NA	30551	-	-	-	-	GRASP
rs1800562	rs1800562	chr6:26093141	chr6:26092913	A	G	rs1800562	chr6:26093141	chr6:26092913	A	G	0	1	1	Mean corpuscular volume	EFO_0004526	Ding	22560525	European	2014	NA	NA	2e-21	NA	7873	-	-	-	-	GRASP
rs1800562	rs1800562	chr6:26093141	chr6:26092913	A	G	rs1800562	chr6:26093141	chr6:26092913	A	G	0	1	1	Mean corpuscular volume	EFO_0004526	van der Harst P	23222517	Mixed	2012	NA	NA	1.2e-42	NA	71861	-	-	-	-	GRASP
rs1800562	rs1800562	chr6:26093141	chr6:26092913	A	G	rs1800562	chr6:26093141	chr6:26092913	A	G	0	1	1	Serum ferritin	HP_0040133;HP_0012343	Oexle K	21149283	European	2010	NA	NA	3.02e-09	NA	6616	-	-	-	-	GRASP
rs1800562	rs1800562	chr6:26093141	chr6:26092913	A	G	rs1800562	chr6:26093141	chr6:26092913	A	G	0	1	1	Serum iron	HP_0040303	Benyamin B	19084217	European	2008	NA	NA	3.5e-11	NA	459	-	-	-	-	GRASP
rs1800562	rs1800562	chr6:26093141	chr6:26092913	A	G	rs1800562	chr6:26093141	chr6:26092913	A	G	0	1	1	Serum transferrin	HP_0003642;HP_0012301	Benyamin B	19084217	European	2008	NA	NA	1.09e-10	NA	459	-	-	-	-	GRASP
rs1800562	rs1800562	chr6:26093141	chr6:26092913	A	G	rs1800562	chr6:26093141	chr6:26092913	A	G	0	1	1	Soluble transferrin receptor	NCIT_C100438	Oexle K	21149283	European	2010	NA	NA	1.17e-09	NA	6616	-	-	-	-	GRASP
rs1800562	rs1800562	chr6:26093141	chr6:26092913	A	G	rs1800562	chr6:26093141	chr6:26092913	A	G	0	1	1	Total cholesterol	NCIT_C61032;NCIT_C105586	GLGC	20686565	Mixed	2010	NA	NA	1.1e-08	NA	100184	-	-	-	-	GRASP
rs1800562	rs1800562	chr6:26093141	chr6:26092913	A	G	rs1800562	chr6:26093141	chr6:26092913	A	G	0	1	1	Transferrin	NCIT_C17211;NCIT_C82037	Benyamin B	19820699	European	2009	NA	NA	2.2e-53	NA	4818	-	-	-	-	GRASP
rs1800562	rs1800562	chr6:26093141	chr6:26092913	A	G	rs1800562	chr6:26093141	chr6:26092913	A	G	0	1	1	Transferrin	NCIT_C17211;NCIT_C82037	MAGIC	20858683	European	2010	NA	NA	3.5e-15	NA	46368	-	-	-	-	GRASP
rs1800562	rs1800562	chr6:26093141	chr6:26092913	A	G	rs1800562	chr6:26093141	chr6:26092913	A	G	0	1	1	Transferrin	NCIT_C17211;NCIT_C82037	Kutalik Z	21665994	European	2011	NA	NA	2.13e-32	NA	5181	-	-	-	-	GRASP
rs1800562	rs1800562	chr6:26093141	chr6:26092913	A	G	rs1800562	chr6:26093141	chr6:26092913	A	G	0	1	1	Transferrin	NCIT_C17211;NCIT_C82037	Traglia M	21785125	European	2011	NA	NA	4.95e-11	NA	1657	-	-	-	-	GRASP
rs1800562	rs1800562	chr6:26093141	chr6:26092913	A	G	rs1800562	chr6:26093141	chr6:26092913	A	G	0	1	1	Transferrin saturation	NCIT_C98792	Benyamin B	19084217	European	2008	NA	NA	4.3e-15	NA	459	-	-	-	-	GRASP
rs1800562	rs1800562	chr6:26093141	chr6:26092913	A	G	rs1800562	chr6:26093141	chr6:26092913	A	G	0	1	1	Transferrin saturation	NCIT_C98792	Traglia M	21785125	European	2011	NA	NA	2.64e-15	NA	1657	-	-	-	-	GRASP
rs1800562	rs1800562	chr6:26093141	chr6:26092913	A	G	rs1800562	chr6:26093141	chr6:26092913	A	G	0	1	1	Transferrin saturation with iron	NCIT_C98792	Benyamin B	19820699	European	2009	NA	NA	8.5e-50	NA	4818	-	-	-	-	GRASP
rs1800562	rs1800562	chr6:26093141	chr6:26092913	A	G	rs1800562	chr6:26093141	chr6:26092913	A	G	0	1	1	HbA1C	EFO_0004541;EFO_0001360	MAGIC	20858683	European	2010	-0.0636	0.0069	2.593e-20	-	46368	0	46368	23	%	MAGIC_HbA1C_EUR_2010
rs1800562	rs1800562	chr6:26093141	chr6:26092913	A	G	rs1800562	chr6:26093141	chr6:26092913	A	G	0	1	1	HbA1c	EFO_0004541;EFO_0001360	MAGIC	28898252	European	2017	-0.04	0.0036	4.669e-28	-	123665	0	123665	50	%	MAGIC_HbA1c_EUR_2017
rs1800562	rs1800562	chr6:26093141	chr6:26092913	A	G	rs1800562	chr6:26093141	chr6:26092913	A	G	0	1	1	Alcohol consumption transferrin glycosylation	EFO_0004329	Kutalik Z	21665994	European	2011	0.629	0.05305	2e-32	+	-	-	-	-	unit decrease	NHGRI-EBI_GWAS_Catalog
rs1800562	rs1800562	chr6:26093141	chr6:26092913	A	G	rs1800562	chr6:26093141	chr6:26092913	A	G	0	1	1	Cardiovascular disease risk factors	EFO_0004611	Middelberg RP	21943158	European	2011	0.177	0.02563	5e-12	+	-	-	-	-	mg/l increase	NHGRI-EBI_GWAS_Catalog
rs1800562	rs1800562	chr6:26093141	chr6:26092913	A	G	rs1800562	chr6:26093141	chr6:26092913	A	G	0	1	1	Cholesterol total	EFO_0004574	GLGC	20686565	Mixed	2010	2.16	0.3849	2e-08	+	-	-	-	-	mg/dL decrease	NHGRI-EBI_GWAS_Catalog
rs1800562	rs1800562	chr6:26093141	chr6:26092913	A	G	rs1800562	chr6:26093141	chr6:26092913	A	G	0	1	1	Cholesterol total	EFO_0004574	GLGC	24097068	European	2013	0.056	0.007961	2e-12	+	-	-	-	-	unit decrease	NHGRI-EBI_GWAS_Catalog
rs1800562	rs1800562	chr6:26093141	chr6:26092913	A	G	rs1800562	chr6:26093141	chr6:26092913	A	G	0	1	1	Diastolic blood pressure	EFO_0006336	Wain LV	28739976	European	2017	0.394	0.04737	9e-17	+	-	-	-	-	unit increase	NHGRI-EBI_GWAS_Catalog
rs1800562	rs1800562	chr6:26093141	chr6:26092913	A	G	rs1800562	chr6:26093141	chr6:26092913	A	G	0	1	1	Glycated hemoglobin levels	EFO_0004541	MAGIC	20858683	European	2010	-0.06	0.006508	3e-20	-	-	-	-	-	% increase	NHGRI-EBI_GWAS_Catalog
rs1800562	rs1800562	chr6:26093141	chr6:26092913	A	G	rs1800562	chr6:26093141	chr6:26092913	A	G	0	1	1	Glycated hemoglobin levels	EFO_0004541	MAGIC	28898252	African	2017	-0.0398	0.003626	5e-28	-	-	-	-	-	unit increase	NHGRI-EBI_GWAS_Catalog
rs1800562	rs1800562	chr6:26093141	chr6:26092913	A	G	rs1800562	chr6:26093141	chr6:26092913	A	G	0	1	1	Hematocrit	EFO_0004348	Ganesh SK	19862010	European	2009	0.31	0.05169	2e-09	+	-	-	-	-	% increase	NHGRI-EBI_GWAS_Catalog
rs1800562	rs1800562	chr6:26093141	chr6:26092913	A	G	rs1800562	chr6:26093141	chr6:26092913	A	G	0	1	1	Hematological parameters	EFO_0004527	Soranzo N	19820697	European	2009	1.41	0.1404	1e-23	+	-	-	-	-	fl increase	NHGRI-EBI_GWAS_Catalog
rs1800562	rs1800562	chr6:26093141	chr6:26092913	A	G	rs1800562	chr6:26093141	chr6:26092913	A	G	0	1	1	Hematology traits	EFO_0004348	Li J	23263863	Mixed	2012	0.1944	0.0409	2e-06	+	-	-	-	-	unit increase	NHGRI-EBI_GWAS_Catalog
rs1800562	rs1800562	chr6:26093141	chr6:26092913	A	G	rs1800562	chr6:26093141	chr6:26092913	A	G	0	1	1	Hemoglobin	EFO_0004509	Ganesh SK	19862010	European	2009	0.16	0.01799	6e-19	+	-	-	-	-	g/dl increase	NHGRI-EBI_GWAS_Catalog
rs1800562	rs1800562	chr6:26093141	chr6:26092913	A	G	rs1800562	chr6:26093141	chr6:26092913	A	G	0	1	1	Hepcidin levels	EFO_0004504	Traglia M	21785125	European	2011	NA	NA	3e-15	NA	-	-	-	-	-	NHGRI-EBI_GWAS_Catalog
rs1800562	rs1800562	chr6:26093141	chr6:26092913	A	G	rs1800562	chr6:26093141	chr6:26092913	A	G	0	1	1	Hepcidin levels	EFO_0004504	Traglia M	21785125	European	2011	NA	NA	5e-11	NA	-	-	-	-	-	NHGRI-EBI_GWAS_Catalog
rs1800562	rs1800562	chr6:26093141	chr6:26092913	A	G	rs1800562	chr6:26093141	chr6:26092913	A	G	0	1	1	Hepcidin levels	EFO_0004504	Traglia M	21785125	European	2011	NA	NA	3e-07	NA	-	-	-	-	-	NHGRI-EBI_GWAS_Catalog
rs1800562	rs1800562	chr6:26093141	chr6:26092913	A	G	rs1800562	chr6:26093141	chr6:26092913	A	G	0	1	1	Hepcidin levels	EFO_0004504	Traglia M	21785125	European	2011	NA	NA	4e-09	NA	-	-	-	-	-	NHGRI-EBI_GWAS_Catalog
rs1800562	rs1800562	chr6:26093141	chr6:26092913	A	G	rs1800562	chr6:26093141	chr6:26092913	A	G	0	1	1	Iron status biomarkers	EFO_0004461	Benyamin B	19084217	European	2008	NA	NA	4e-11	NA	-	-	-	-	-	NHGRI-EBI_GWAS_Catalog
rs1800562	rs1800562	chr6:26093141	chr6:26092913	A	G	rs1800562	chr6:26093141	chr6:26092913	A	G	0	1	1	Iron status biomarkers	EFO_0004461	Benyamin B	19084217	European	2008	NA	NA	1e-10	NA	-	-	-	-	-	NHGRI-EBI_GWAS_Catalog
rs1800562	rs1800562	chr6:26093141	chr6:26092913	A	G	rs1800562	chr6:26093141	chr6:26092913	A	G	0	1	1	Iron status biomarkers	EFO_0004461	Benyamin B	19084217	European	2008	NA	NA	4e-15	NA	-	-	-	-	-	NHGRI-EBI_GWAS_Catalog
rs1800562	rs1800562	chr6:26093141	chr6:26092913	A	G	rs1800562	chr6:26093141	chr6:26092913	A	G	0	1	1	Iron status biomarkers	EFO_0004461	Benyamin B	19820699	European	2009	0.2	0.03979	5e-07	+	-	-	-	-	SD increase	NHGRI-EBI_GWAS_Catalog
rs1800562	rs1800562	chr6:26093141	chr6:26092913	A	G	rs1800562	chr6:26093141	chr6:26092913	A	G	0	1	1	Iron status biomarkers	EFO_0004461	Benyamin B	19820699	European	2009	0.22	0.0392	2e-08	+	-	-	-	-	SD increase	NHGRI-EBI_GWAS_Catalog
rs1800562	rs1800562	chr6:26093141	chr6:26092913	A	G	rs1800562	chr6:26093141	chr6:26092913	A	G	0	1	1	Iron status biomarkers	EFO_0004461;EFO_0006333	McLaren CE	21483845	European	2011	44.27	7.151	6e-10	+	-	-	-	-	ug/dL decrease	NHGRI-EBI_GWAS_Catalog
rs1800562	rs1800562	chr6:26093141	chr6:26092913	A	G	rs1800562	chr6:26093141	chr6:26092913	A	G	0	1	1	Iron status biomarkers	EFO_0004461;EFO_0006333	McLaren CE	21483845	European	2011	35.36	6.381	3e-08	+	-	-	-	-	ug/dL decrease	NHGRI-EBI_GWAS_Catalog
rs1800562	rs1800562	chr6:26093141	chr6:26092913	A	G	rs1800562	chr6:26093141	chr6:26092913	A	G	0	1	1	Iron status biomarkers	EFO_0006334	Li J	25224454	African	2014	24.63	5.182	2e-06	+	-	-	-	-	unit decrease	NHGRI-EBI_GWAS_Catalog
rs1800562	rs1800562	chr6:26093141	chr6:26092913	A	G	rs1800562	chr6:26093141	chr6:26092913	A	G	0	1	1	Iron status biomarkers ferritin levels	EFO_0004461;EFO_0004459	Benyamin B	25352340	European	2014	0.204	0.01574	2e-38	+	-	-	-	-	unit increase	NHGRI-EBI_GWAS_Catalog
rs1800562	rs1800562	chr6:26093141	chr6:26092913	A	G	rs1800562	chr6:26093141	chr6:26092913	A	G	0	1	1	Iron status biomarkers iron levels	EFO_0004461;EFO_0006332	Benyamin B	25352340	European	2014	0.328	0.01567	3e-97	+	-	-	-	-	unit increase	NHGRI-EBI_GWAS_Catalog
rs1800562	rs1800562	chr6:26093141	chr6:26092913	A	G	rs1800562	chr6:26093141	chr6:26092913	A	G	0	1	1	Iron status biomarkers total iron binding capacity	EFO_0006334	Raffield LM	28334935	Hispanic	2017	-0.522	0.06015	4e-18	-	-	-	-	-	unit increase	NHGRI-EBI_GWAS_Catalog
rs1800562	rs1800562	chr6:26093141	chr6:26092913	A	G	rs1800562	chr6:26093141	chr6:26092913	A	G	0	1	1	Iron status biomarkers transferrin levels	EFO_0004461;EFO_0006341	Benyamin B	25352340	European	2014	0.479	0.01605	9e-196	+	-	-	-	-	unit decrease	NHGRI-EBI_GWAS_Catalog
rs1800562	rs1800562	chr6:26093141	chr6:26092913	A	G	rs1800562	chr6:26093141	chr6:26092913	A	G	0	1	1	Iron status biomarkers transferrin saturation	EFO_0004461;EFO_0006333	Benyamin B	25352340	European	2014	0.577	0.01642	2e-270	+	-	-	-	-	unit increase	NHGRI-EBI_GWAS_Catalog
rs1800562	rs1800562	chr6:26093141	chr6:26092913	A	G	rs1800562	chr6:26093141	chr6:26092913	A	G	0	1	1	LDL cholesterol	EFO_0004611	GLGC	20686565	Mixed	2010	2.22	0.3586	6e-10	+	-	-	-	-	mg/dL decrease	NHGRI-EBI_GWAS_Catalog
rs1800562	rs1800562	chr6:26093141	chr6:26092913	A	G	rs1800562	chr6:26093141	chr6:26092913	A	G	0	1	1	LDL cholesterol	EFO_0004611	GLGC	24097068	European	2013	0.062	0.0083	8e-14	+	-	-	-	-	unit decrease	NHGRI-EBI_GWAS_Catalog
rs1800562	rs1800562	chr6:26093141	chr6:26092913	A	G	rs1800562	chr6:26093141	chr6:26092913	A	G	0	1	1	Mean corpuscular hemoglobin	EFO_0004527	Li J	23263863	Mixed	2012	0.3558	0.06144	7e-09	+	-	-	-	-	unit increase	NHGRI-EBI_GWAS_Catalog
rs1800562	rs1800562	chr6:26093141	chr6:26092913	A	G	rs1800562	chr6:26093141	chr6:26092913	A	G	0	1	1	Mean corpuscular volume	EFO_0004526	Ganesh SK	19862010	European	2009	0.01	0.0006967	1e-46	+	-	-	-	-	fl increase	NHGRI-EBI_GWAS_Catalog
rs1800562	rs1800562	chr6:26093141	chr6:26092913	A	G	rs1800562	chr6:26093141	chr6:26092913	A	G	0	1	1	Red blood cell count	EFO_0004305	Astle W	27863252	European	2016	0.04991	0.006377	5e-15	+	-	-	-	-	unit decrease	NHGRI-EBI_GWAS_Catalog
rs1800562	rs1800562	chr6:26093141	chr6:26092913	A	G	rs1800562	chr6:26093141	chr6:26092913	A	G	0	1	1	Red blood cell traits	EFO_0004305	Kullo IJ	20927387	European	2010	1.09	0.2184	6e-07	+	-	-	-	-	unit increase	NHGRI-EBI_GWAS_Catalog
rs1800562	rs1800562	chr6:26093141	chr6:26092913	A	G	rs1800562	chr6:26093141	chr6:26092913	A	G	0	1	1	Red blood cell traits	EFO_0004305	Kullo IJ	20927387	European	2010	0.49	0.08261	3e-09	+	-	-	-	-	unit increase	NHGRI-EBI_GWAS_Catalog
rs1800562	rs1800562	chr6:26093141	chr6:26092913	A	G	rs1800562	chr6:26093141	chr6:26092913	A	G	0	1	1	Red blood cell traits	EFO_0004348	Chen Z	23446634	Mixed	2013	0.2388	0.05178	4e-06	+	-	-	-	-	g/dL increase	NHGRI-EBI_GWAS_Catalog
rs1800562	rs1800562	chr6:26093141	chr6:26092913	A	G	rs1800562	chr6:26093141	chr6:26092913	A	G	0	1	1	Cause of death: liver cell carcinoma	EFO_0000182	Neale B	UKBB	European	2017	0.01333	0.002377	2.088e-08	+	7637	49	7588	1	risk diff	Neale-B_UKBB_EUR_2017
rs1800562	rs1800562	chr6:26093141	chr6:26092913	A	G	rs1800562	chr6:26093141	chr6:26092913	A	G	0	1	1	Comparative height size at age 10	-	Neale B	UKBB	European	2017	0.0249	0.003095	8.565e-16	+	332021	0	332021	1	-	Neale-B_UKBB_EUR_2017
rs1800562	rs1800562	chr6:26093141	chr6:26092913	A	G	rs1800562	chr6:26093141	chr6:26092913	A	G	0	1	1	Diastolic blood pressure	EFO_0006336	Neale B	UKBB	European	2017	0.03082	0.004607	2.258e-11	+	317756	0	317756	1	IVNT	Neale-B_UKBB_EUR_2017
rs1800562	rs1800562	chr6:26093141	chr6:26092913	A	G	rs1800562	chr6:26093141	chr6:26092913	A	G	0	1	1	Disorders of mineral metabolism	EFO_0009556	Neale B	UKBB	European	2017	0.007118	0.0001541	0	+	337199	390	336809	1	risk diff	Neale-B_UKBB_EUR_2017
rs1800562	rs1800562	chr6:26093141	chr6:26092913	A	G	rs1800562	chr6:26093141	chr6:26092913	A	G	0	1	1	Forced expiratory volume in 1-second	EFO_0004314	Neale B	UKBB	European	2017	0.02121	0.003882	4.663e-08	+	307638	0	307638	1	IVNT	Neale-B_UKBB_EUR_2017
rs1800562	rs1800562	chr6:26093141	chr6:26092913	A	G	rs1800562	chr6:26093141	chr6:26092913	A	G	0	1	1	Forced expiratory volume in 1-second, best measure	EFO_0004314	Neale B	UKBB	European	2017	0.02031	0.004273	2.003e-06	+	255492	0	255492	1	IVNT	Neale-B_UKBB_EUR_2017
rs1800562	rs1800562	chr6:26093141	chr6:26092913	A	G	rs1800562	chr6:26093141	chr6:26092913	A	G	0	1	1	Forced vital capacity	EFO_0004312	Neale B	UKBB	European	2017	0.022	0.00368	2.275e-09	+	307638	0	307638	1	IVNT	Neale-B_UKBB_EUR_2017
rs1800562	rs1800562	chr6:26093141	chr6:26092913	A	G	rs1800562	chr6:26093141	chr6:26092913	A	G	0	1	1	Forced vital capacity, best measure	EFO_0004312	Neale B	UKBB	European	2017	0.02136	0.004046	1.293e-07	+	255492	0	255492	1	IVNT	Neale-B_UKBB_EUR_2017
rs1800562	rs1800562	chr6:26093141	chr6:26092913	A	G	rs1800562	chr6:26093141	chr6:26092913	A	G	0	1	1	Height	EFO_0004339	Neale B	UKBB	European	2017	0.02213	0.003221	6.338e-12	+	336474	0	336474	1	IVNT	Neale-B_UKBB_EUR_2017
rs1800562	rs1800562	chr6:26093141	chr6:26092913	A	G	rs1800562	chr6:26093141	chr6:26092913	A	G	0	1	1	Impedance of arm left	-	Neale B	UKBB	European	2017	0.02078	0.003202	8.692e-11	+	331292	0	331292	1	IVNT	Neale-B_UKBB_EUR_2017
rs1800562	rs1800562	chr6:26093141	chr6:26092913	A	G	rs1800562	chr6:26093141	chr6:26092913	A	G	0	1	1	Impedance of arm right	-	Neale B	UKBB	European	2017	0.01719	0.003189	7.058e-08	+	331279	0	331279	1	IVNT	Neale-B_UKBB_EUR_2017
rs1800562	rs1800562	chr6:26093141	chr6:26092913	A	G	rs1800562	chr6:26093141	chr6:26092913	A	G	0	1	1	Impedance of whole body	-	Neale B	UKBB	European	2017	0.01768	0.003457	3.165e-07	+	331284	0	331284	1	IVNT	Neale-B_UKBB_EUR_2017
rs1800562	rs1800562	chr6:26093141	chr6:26092913	A	G	rs1800562	chr6:26093141	chr6:26092913	A	G	0	1	1	Long-standing illness, disability or infirmity	-	Neale B	UKBB	European	2017	0.00978	0.00215	5.407e-06	+	329663	107123	222540	1	risk diff	Neale-B_UKBB_EUR_2017
rs1800562	rs1800562	chr6:26093141	chr6:26092913	A	G	rs1800562	chr6:26093141	chr6:26092913	A	G	0	1	1	Medication for cholesterol, blood pressure or diabetes: blood pressure medication	EFO_0007056	Neale B	UKBB	European	2017	0.01301	0.002914	7.944e-06	+	154702	38548	116154	1	risk diff	Neale-B_UKBB_EUR_2017
rs1800562	rs1800562	chr6:26093141	chr6:26092913	A	G	rs1800562	chr6:26093141	chr6:26092913	A	G	0	1	1	Other complications of surgical and medical care	-	Neale B	UKBB	European	2017	0.0004367	9.166e-05	1.893e-06	+	337199	137	337062	1	risk diff	Neale-B_UKBB_EUR_2017
rs1800562	rs1800562	chr6:26093141	chr6:26092913	A	G	rs1800562	chr6:26093141	chr6:26092913	A	G	0	1	1	Polycythaemia vera	EFO_0002429	Neale B	UKBB	European	2017	0.0008141	0.0001056	1.29e-14	+	337199	182	337017	1	risk diff	Neale-B_UKBB_EUR_2017
rs1800562	rs1800562	chr6:26093141	chr6:26092913	A	G	rs1800562	chr6:26093141	chr6:26092913	A	G	0	1	1	Pulse rate	EFO_0004326	Neale B	UKBB	European	2017	0.03058	0.004685	6.758e-11	+	317756	0	317756	1	IVNT	Neale-B_UKBB_EUR_2017
rs1800562	rs1800562	chr6:26093141	chr6:26092913	A	G	rs1800562	chr6:26093141	chr6:26092913	A	G	0	1	1	Self-reported hereditary or genetic haematological disorder	EFO_0005803	Neale B	UKBB	European	2017	0.002001	0.0001333	6.159e-51	+	337159	290	336869	1	risk diff	Neale-B_UKBB_EUR_2017
rs1800562	rs1800562	chr6:26093141	chr6:26092913	A	G	rs1800562	chr6:26093141	chr6:26092913	A	G	0	1	1	Self-reported hypertension	EFO_0000537	Neale B	UKBB	European	2017	0.01179	0.001989	3.067e-09	+	337159	87690	249469	1	risk diff	Neale-B_UKBB_EUR_2017
rs1800562	rs1800562	chr6:26093141	chr6:26092913	A	G	rs1800562	chr6:26093141	chr6:26092913	A	G	0	1	1	Vascular or heart problems diagnosed by doctor: high blood pressure	EFO_0004325	Neale B	UKBB	European	2017	0.01241	0.002016	7.584e-10	+	336683	91033	245650	1	risk diff	Neale-B_UKBB_EUR_2017
rs1800562	rs1800562	chr6:26093141	chr6:26092913	A	G	rs1800562	chr6:26093141	chr6:26092913	A	G	0	1	1	Vascular or heart problems diagnosed by doctor: none of the above	-	Neale B	UKBB	European	2017	-0.01111	0.002071	8.01e-08	-	336683	236530	100153	1	risk diff	Neale-B_UKBB_EUR_2017
rs1800562	rs1800562	chr6:26093141	chr6:26092913	A	G	rs1800562	chr6:26093141	chr6:26092913	A	G	0	1	1	Ferritin	EFO_0007901;EFO_0004459	Prins B	28887542	European	2017	0.23	0.03	8.644e-17	+	9961	0	9961	1	ug/l	Prins-B_Ferritin_EUR_2017
rs1800562	rs1800562	chr6:26093141	chr6:26092913	A	G	rs1800562	chr6:26093141	chr6:26092913	A	G	0	1	1	Haemoglobin	-	Prins B	28887542	European	2017	0.21	0.03	2.312e-11	+	9961	0	9961	1	g/dl	Prins-B_Haemoglobin_EUR_2017
rs1800562	rs1800562	chr6:26093141	chr6:26092913	A	G	rs1800562	chr6:26093141	chr6:26092913	A	G	0	1	1	HbA1c	EFO_0004541;EFO_0001360	Prins B	28887542	European	2017	-0.07	0.01	3.408e-06	-	9961	0	9961	1	%	Prins-B_HbA1c_EUR_2017
rs1800562	rs1800562	chr6:26093141	chr6:26092913	A	G	rs1800562	chr6:26093141	chr6:26092913	A	G	0	1	1	Carbohydrate deficient transferrin supplementary concept	NCIT_C101016;NCIT_C125943	Kutalik Z	21665994	European	2011	NA	NA	2e-32	NA	-	-	-	-	-	dbGaP
rs1800562	rs1800562	chr6:26093141	chr6:26092913	A	G	rs1800562	chr6:26093141	chr6:26092913	A	G	0	1	1	Cholesterol	EFO_1001380	GLGC	20686565	Mixed	2010	NA	NA	2e-08	NA	-	-	-	-	-	dbGaP
rs1800562	rs1800562	chr6:26093141	chr6:26092913	A	G	rs1800562	chr6:26093141	chr6:26092913	A	G	0	1	1	Cholesterol ldl	EFO_0004195	GLGC	20686565	Mixed	2010	NA	NA	6e-10	NA	-	-	-	-	-	dbGaP
rs1800562	rs1800562	chr6:26093141	chr6:26092913	A	G	rs1800562	chr6:26093141	chr6:26092913	A	G	0	1	1	Erythrocyte indices	EFO_0004306	Soranzo N	19820697	European	2009	NA	NA	1e-23	NA	-	-	-	-	-	dbGaP
rs1800562	rs1800562	chr6:26093141	chr6:26092913	A	G	rs1800562	chr6:26093141	chr6:26092913	A	G	0	1	1	Erythrocyte indices	EFO_0004306	Benyamin B	19820699	European	2009	NA	NA	2e-08	NA	-	-	-	-	-	dbGaP
rs1800562	rs1800562	chr6:26093141	chr6:26092913	A	G	rs1800562	chr6:26093141	chr6:26092913	A	G	0	1	1	Erythrocyte indices	EFO_0004306	Ganesh SK	19862010	European	2009	NA	NA	1e-46	NA	-	-	-	-	-	dbGaP
rs1800562	rs1800562	chr6:26093141	chr6:26092913	A	G	rs1800562	chr6:26093141	chr6:26092913	A	G	0	1	1	Erythrocyte indices	EFO_0004306	Ganesh SK	19862010	European	2009	NA	NA	6e-19	NA	-	-	-	-	-	dbGaP
rs1800562	rs1800562	chr6:26093141	chr6:26092913	A	G	rs1800562	chr6:26093141	chr6:26092913	A	G	0	1	1	Erythrocyte indices	EFO_0004306	Kullo IJ	20927387	European	2010	NA	NA	3e-09	NA	-	-	-	-	-	dbGaP
rs1800562	rs1800562	chr6:26093141	chr6:26092913	A	G	rs1800562	chr6:26093141	chr6:26092913	A	G	0	1	1	Erythrocyte indices	EFO_0004306	Kullo IJ	20927387	European	2010	NA	NA	6e-07	NA	-	-	-	-	-	dbGaP
rs1800562	rs1800562	chr6:26093141	chr6:26092913	A	G	rs1800562	chr6:26093141	chr6:26092913	A	G	0	1	1	Ferritins	-	Middelberg RP	21943158	European	2011	NA	NA	5e-12	NA	-	-	-	-	-	dbGaP
rs1800562	rs1800562	chr6:26093141	chr6:26092913	A	G	rs1800562	chr6:26093141	chr6:26092913	A	G	0	1	1	Hematocrit	EFO_0004348	Ganesh SK	19862010	European	2009	NA	NA	2e-09	NA	-	-	-	-	-	dbGaP
rs1800562	rs1800562	chr6:26093141	chr6:26092913	A	G	rs1800562	chr6:26093141	chr6:26092913	A	G	0	1	1	Hemoglobin a glycosylated	EFO_0004541	MAGIC	20858683	European	2010	NA	NA	3e-20	NA	-	-	-	-	-	dbGaP
rs1800562	rs1800562	chr6:26093141	chr6:26092913	A	G	rs1800562	chr6:26093141	chr6:26092913	A	G	0	1	1	Hemoglobins	HP_0011902;HP_0011904	Benyamin B	19820699	European	2009	NA	NA	5e-07	NA	-	-	-	-	-	dbGaP
rs1800562	rs1800562	chr6:26093141	chr6:26092913	A	G	rs1800562	chr6:26093141	chr6:26092913	A	G	0	1	1	Hepcidin supplementary concept	NCIT_C104274	Traglia M	21785125	European	2011	NA	NA	3e-07	NA	-	-	-	-	-	dbGaP
rs1800562	rs1800562	chr6:26093141	chr6:26092913	A	G	rs1800562	chr6:26093141	chr6:26092913	A	G	0	1	1	Iron	CHEBI_18248	Benyamin B	19084217	European	2008	NA	NA	4e-11	NA	-	-	-	-	-	dbGaP
rs1800562	rs1800562	chr6:26093141	chr6:26092913	A	G	rs1800562	chr6:26093141	chr6:26092913	A	G	0	1	1	Iron	CHEBI_18248	Traglia M	21785125	European	2011	NA	NA	4e-09	NA	-	-	-	-	-	dbGaP
rs1800562	rs1800562	chr6:26093141	chr6:26092913	A	G	rs1800562	chr6:26093141	chr6:26092913	A	G	0	1	1	Transferrin	NCIT_C17211;NCIT_C82037	Benyamin B	19084217	European	2008	NA	NA	1e-10	NA	-	-	-	-	-	dbGaP
rs1800562	rs1800562	chr6:26093141	chr6:26092913	A	G	rs1800562	chr6:26093141	chr6:26092913	A	G	0	1	1	Transferrin	NCIT_C17211;NCIT_C82037	Benyamin B	19084217	European	2008	NA	NA	4e-15	NA	-	-	-	-	-	dbGaP
rs1800562	rs1800562	chr6:26093141	chr6:26092913	A	G	rs1800562	chr6:26093141	chr6:26092913	A	G	0	1	1	Transferrin	NCIT_C17211;NCIT_C82037	Traglia M	21785125	European	2011	NA	NA	3e-15	NA	-	-	-	-	-	dbGaP
rs1800562	rs1800562	chr6:26093141	chr6:26092913	A	G	rs1800562	chr6:26093141	chr6:26092913	A	G	0	1	1	Transferrin	NCIT_C17211;NCIT_C82037	Traglia M	21785125	European	2011	NA	NA	5e-11	NA	-	-	-	-	-	dbGaP
rs1800562	rs1800562	chr6:26093141	chr6:26092913	A	G	rs79220007	chr6:26098474	chr6:26098246	C	T	1	1	1	Hematocrit	EFO_0004586	Astle W	27863252	European	2016	0.1116	0.00663	1.421e-63	+	173480	0	173480	2	IVNT	Astle-W_Blood-Cell-Traits_EUR_2016
rs1800562	rs1800562	chr6:26093141	chr6:26092913	A	G	rs79220007	chr6:26098474	chr6:26098246	C	T	1	1	1	Hemoglobin concentration	EFO_0004586	Astle W	27863252	European	2016	0.1799	0.00666	1.01e-160	+	173480	0	173480	2	IVNT	Astle-W_Blood-Cell-Traits_EUR_2016
rs1800562	rs1800562	chr6:26093141	chr6:26092913	A	G	rs79220007	chr6:26098474	chr6:26098246	C	T	1	1	1	High light scatter percentage of red cells	EFO_0004586	Astle W	27863252	European	2016	0.09206	0.006728	1.29e-42	+	173480	0	173480	2	IVNT	Astle-W_Blood-Cell-Traits_EUR_2016
rs1800562	rs1800562	chr6:26093141	chr6:26092913	A	G	rs79220007	chr6:26098474	chr6:26098246	C	T	1	1	1	High light scatter reticulocyte count	EFO_0004586	Astle W	27863252	European	2016	0.08471	0.00673	2.454e-36	+	173480	0	173480	2	IVNT	Astle-W_Blood-Cell-Traits_EUR_2016
rs1800562	rs1800562	chr6:26093141	chr6:26092913	A	G	rs79220007	chr6:26098474	chr6:26098246	C	T	1	1	1	Mean corpuscular hemoglobin	EFO_0004586	Astle W	27863252	European	2016	0.3221	0.006633	0	+	173480	0	173480	2	IVNT	Astle-W_Blood-Cell-Traits_EUR_2016
rs1800562	rs1800562	chr6:26093141	chr6:26092913	A	G	rs79220007	chr6:26098474	chr6:26098246	C	T	1	1	1	Mean corpuscular hemoglobin concentration	EFO_0004586	Astle W	27863252	European	2016	0.201	0.006504	1.1e-209	+	173480	0	173480	2	IVNT	Astle-W_Blood-Cell-Traits_EUR_2016
rs1800562	rs1800562	chr6:26093141	chr6:26092913	A	G	rs79220007	chr6:26098474	chr6:26098246	C	T	1	1	1	Mean corpuscular volume	EFO_0004586	Astle W	27863252	European	2016	0.2608	0.006613	0	+	173480	0	173480	2	IVNT	Astle-W_Blood-Cell-Traits_EUR_2016
rs1800562	rs1800562	chr6:26093141	chr6:26092913	A	G	rs79220007	chr6:26098474	chr6:26098246	C	T	1	1	1	Monocyte count	EFO_0004586	Astle W	27863252	European	2016	0.0387	0.006707	7.928e-09	+	173480	0	173480	2	IVNT	Astle-W_Blood-Cell-Traits_EUR_2016
rs1800562	rs1800562	chr6:26093141	chr6:26092913	A	G	rs79220007	chr6:26098474	chr6:26098246	C	T	1	1	1	Monocyte percentage of white cells	EFO_0004586	Astle W	27863252	European	2016	0.02986	0.00669	8.054e-06	+	173480	0	173480	2	IVNT	Astle-W_Blood-Cell-Traits_EUR_2016
rs1800562	rs1800562	chr6:26093141	chr6:26092913	A	G	rs79220007	chr6:26098474	chr6:26098246	C	T	1	1	1	Platelet count	EFO_0004586	Astle W	27863252	European	2016	-0.04379	0.006865	1.78e-10	-	173480	0	173480	2	IVNT	Astle-W_Blood-Cell-Traits_EUR_2016
rs1800562	rs1800562	chr6:26093141	chr6:26092913	A	G	rs79220007	chr6:26098474	chr6:26098246	C	T	1	1	1	Platelet distribution width	EFO_0004586	Astle W	27863252	European	2016	0.03065	0.006773	6.037e-06	+	173480	0	173480	2	IVNT	Astle-W_Blood-Cell-Traits_EUR_2016
rs1800562	rs1800562	chr6:26093141	chr6:26092913	A	G	rs79220007	chr6:26098474	chr6:26098246	C	T	1	1	1	Plateletcrit	EFO_0004586	Astle W	27863252	European	2016	-0.03742	0.006885	5.479e-08	-	173480	0	173480	2	IVNT	Astle-W_Blood-Cell-Traits_EUR_2016
rs1800562	rs1800562	chr6:26093141	chr6:26092913	A	G	rs79220007	chr6:26098474	chr6:26098246	C	T	1	1	1	Red blood cell count	EFO_0004586	Astle W	27863252	European	2016	-0.05112	0.006669	1.788e-14	-	173480	0	173480	2	IVNT	Astle-W_Blood-Cell-Traits_EUR_2016
rs1800562	rs1800562	chr6:26093141	chr6:26092913	A	G	rs79220007	chr6:26098474	chr6:26098246	C	T	1	1	1	Red cell distribution width	EFO_0004586	Astle W	27863252	European	2016	-0.2071	0.006645	3.37e-213	-	173480	0	173480	2	IVNT	Astle-W_Blood-Cell-Traits_EUR_2016
rs1800562	rs1800562	chr6:26093141	chr6:26092913	A	G	rs79220007	chr6:26098474	chr6:26098246	C	T	1	1	1	Reticulocyte count	EFO_0004586	Astle W	27863252	European	2016	0.1196	0.006742	2.383e-70	+	173480	0	173480	2	IVNT	Astle-W_Blood-Cell-Traits_EUR_2016
rs1800562	rs1800562	chr6:26093141	chr6:26092913	A	G	rs79220007	chr6:26098474	chr6:26098246	C	T	1	1	1	Reticulocyte fraction of red cells	EFO_0004586	Astle W	27863252	European	2016	0.134	0.006738	4.782e-88	+	173480	0	173480	2	IVNT	Astle-W_Blood-Cell-Traits_EUR_2016
rs1800562	rs1800562	chr6:26093141	chr6:26092913	A	G	rs79220007	chr6:26098474	chr6:26098246	C	T	1	1	1	Low density lipoprotein	EFO_0004611	GLGC	24097068	European	2013	-0.0519	0.0113	8.977e-06	-	82941	0	82941	60	IVNT	GLGC_LDL_EUR_2013
rs1800562	rs1800562	chr6:26093141	chr6:26092913	A	G	rs79220007	chr6:26098474	chr6:26098246	C	T	1	1	1	Total cholesterol	EFO_0004574	GLGC	24097068	European	2013	-0.0523	0.0106	7.784e-06	-	92491	0	92491	60	IVNT	GLGC_TC_EUR_2013
rs1800562	rs1800562	chr6:26093141	chr6:26092913	A	G	rs79220007	chr6:26098474	chr6:26098246	C	T	1	1	1	High light scatter reticulocyte count	EFO_0007986	Astle W	27863252	European	2016	0.08471	0.006721	2e-36	+	-	-	-	-	unit increase	NHGRI-EBI_GWAS_Catalog
rs1800562	rs1800562	chr6:26093141	chr6:26092913	A	G	rs79220007	chr6:26098474	chr6:26098246	C	T	1	1	1	High light scatter reticulocyte percentage of red cells	EFO_0007986	Astle W	27863252	European	2016	0.09206	0.006719	1e-42	+	-	-	-	-	unit increase	NHGRI-EBI_GWAS_Catalog
rs1800562	rs1800562	chr6:26093141	chr6:26092913	A	G	rs79220007	chr6:26098474	chr6:26098246	C	T	1	1	1	Mean corpuscular hemoglobin concentration	EFO_0004528	Astle W	27863252	European	2016	0.201	0.006504	1e-209	+	-	-	-	-	unit increase	NHGRI-EBI_GWAS_Catalog
rs1800562	rs1800562	chr6:26093141	chr6:26092913	A	G	rs79220007	chr6:26098474	chr6:26098246	C	T	1	1	1	Reticulocyte count	EFO_0007986	Astle W	27863252	European	2016	0.1196	0.006738	2e-70	+	-	-	-	-	unit increase	NHGRI-EBI_GWAS_Catalog
rs1800562	rs1800562	chr6:26093141	chr6:26092913	A	G	rs79220007	chr6:26098474	chr6:26098246	C	T	1	1	1	Reticulocyte fraction of red cells	EFO_0007986	Astle W	27863252	European	2016	0.134	0.006738	5e-88	+	-	-	-	-	unit increase	NHGRI-EBI_GWAS_Catalog
rs1800562	rs1800562	chr6:26093141	chr6:26092913	A	G	rs79220007	chr6:26098474	chr6:26098246	C	T	1	1	1	Cause of death: liver cell carcinoma	EFO_0000182	Neale B	UKBB	European	2017	0.01342	0.002381	1.817e-08	+	7637	49	7588	1	risk diff	Neale-B_UKBB_EUR_2017
rs1800562	rs1800562	chr6:26093141	chr6:26092913	A	G	rs79220007	chr6:26098474	chr6:26098246	C	T	1	1	1	Comparative height size at age 10	-	Neale B	UKBB	European	2017	0.02479	0.003106	1.441e-15	+	332021	0	332021	1	-	Neale-B_UKBB_EUR_2017
rs1800562	rs1800562	chr6:26093141	chr6:26092913	A	G	rs79220007	chr6:26098474	chr6:26098246	C	T	1	1	1	Diastolic blood pressure	EFO_0006336	Neale B	UKBB	European	2017	0.03114	0.004624	1.641e-11	+	317756	0	317756	1	IVNT	Neale-B_UKBB_EUR_2017
rs1800562	rs1800562	chr6:26093141	chr6:26092913	A	G	rs79220007	chr6:26098474	chr6:26098246	C	T	1	1	1	Disorders of mineral metabolism	EFO_0009556	Neale B	UKBB	European	2017	0.007116	0.0001547	0	+	337199	390	336809	1	risk diff	Neale-B_UKBB_EUR_2017
rs1800562	rs1800562	chr6:26093141	chr6:26092913	A	G	rs79220007	chr6:26098474	chr6:26098246	C	T	1	1	1	Forced expiratory volume in 1-second	EFO_0004314	Neale B	UKBB	European	2017	0.02141	0.003895	3.869e-08	+	307638	0	307638	1	IVNT	Neale-B_UKBB_EUR_2017
rs1800562	rs1800562	chr6:26093141	chr6:26092913	A	G	rs79220007	chr6:26098474	chr6:26098246	C	T	1	1	1	Forced expiratory volume in 1-second, best measure	EFO_0004314	Neale B	UKBB	European	2017	0.02066	0.004288	1.447e-06	+	255492	0	255492	1	IVNT	Neale-B_UKBB_EUR_2017
rs1800562	rs1800562	chr6:26093141	chr6:26092913	A	G	rs79220007	chr6:26098474	chr6:26098246	C	T	1	1	1	Forced vital capacity	EFO_0004312	Neale B	UKBB	European	2017	0.02214	0.003693	2.04e-09	+	307638	0	307638	1	IVNT	Neale-B_UKBB_EUR_2017
rs1800562	rs1800562	chr6:26093141	chr6:26092913	A	G	rs79220007	chr6:26098474	chr6:26098246	C	T	1	1	1	Forced vital capacity, best measure	EFO_0004312	Neale B	UKBB	European	2017	0.02182	0.004061	7.716e-08	+	255492	0	255492	1	IVNT	Neale-B_UKBB_EUR_2017
rs1800562	rs1800562	chr6:26093141	chr6:26092913	A	G	rs79220007	chr6:26098474	chr6:26098246	C	T	1	1	1	Height	EFO_0004339	Neale B	UKBB	European	2017	0.02226	0.003233	5.803e-12	+	336474	0	336474	1	IVNT	Neale-B_UKBB_EUR_2017
rs1800562	rs1800562	chr6:26093141	chr6:26092913	A	G	rs79220007	chr6:26098474	chr6:26098246	C	T	1	1	1	Impedance of arm left	-	Neale B	UKBB	European	2017	0.02018	0.003214	3.427e-10	+	331292	0	331292	1	IVNT	Neale-B_UKBB_EUR_2017
rs1800562	rs1800562	chr6:26093141	chr6:26092913	A	G	rs79220007	chr6:26098474	chr6:26098246	C	T	1	1	1	Impedance of arm right	-	Neale B	UKBB	European	2017	0.0168	0.0032	1.52e-07	+	331279	0	331279	1	IVNT	Neale-B_UKBB_EUR_2017
rs1800562	rs1800562	chr6:26093141	chr6:26092913	A	G	rs79220007	chr6:26098474	chr6:26098246	C	T	1	1	1	Impedance of whole body	-	Neale B	UKBB	European	2017	0.01735	0.00347	5.759e-07	+	331284	0	331284	1	IVNT	Neale-B_UKBB_EUR_2017
rs1800562	rs1800562	chr6:26093141	chr6:26092913	A	G	rs79220007	chr6:26098474	chr6:26098246	C	T	1	1	1	Long-standing illness, disability or infirmity	-	Neale B	UKBB	European	2017	0.0096	0.002158	8.656e-06	+	329663	107123	222540	1	risk diff	Neale-B_UKBB_EUR_2017
rs1800562	rs1800562	chr6:26093141	chr6:26092913	A	G	rs79220007	chr6:26098474	chr6:26098246	C	T	1	1	1	Other complications of surgical and medical care	-	Neale B	UKBB	European	2017	0.0004442	9.2e-05	1.374e-06	+	337199	137	337062	1	risk diff	Neale-B_UKBB_EUR_2017
rs1800562	rs1800562	chr6:26093141	chr6:26092913	A	G	rs79220007	chr6:26098474	chr6:26098246	C	T	1	1	1	Polycythaemia vera	EFO_0002429	Neale B	UKBB	European	2017	0.0008272	0.000106	6.108e-15	+	337199	182	337017	1	risk diff	Neale-B_UKBB_EUR_2017
rs1800562	rs1800562	chr6:26093141	chr6:26092913	A	G	rs79220007	chr6:26098474	chr6:26098246	C	T	1	1	1	Pulse rate	EFO_0004326	Neale B	UKBB	European	2017	0.03102	0.004702	4.239e-11	+	317756	0	317756	1	IVNT	Neale-B_UKBB_EUR_2017
rs1800562	rs1800562	chr6:26093141	chr6:26092913	A	G	rs79220007	chr6:26098474	chr6:26098246	C	T	1	1	1	Self-reported hereditary or genetic haematological disorder	EFO_0005803	Neale B	UKBB	European	2017	0.002004	0.0001338	1.069e-50	+	337159	290	336869	1	risk diff	Neale-B_UKBB_EUR_2017
rs1800562	rs1800562	chr6:26093141	chr6:26092913	A	G	rs79220007	chr6:26098474	chr6:26098246	C	T	1	1	1	Self-reported hypertension	EFO_0000537	Neale B	UKBB	European	2017	0.01196	0.001996	2.057e-09	+	337159	87690	249469	1	risk diff	Neale-B_UKBB_EUR_2017
rs1800562	rs1800562	chr6:26093141	chr6:26092913	A	G	rs79220007	chr6:26098474	chr6:26098246	C	T	1	1	1	Vascular or heart problems diagnosed by doctor: high blood pressure	EFO_0004325	Neale B	UKBB	European	2017	0.01254	0.002024	5.712e-10	+	336683	91033	245650	1	risk diff	Neale-B_UKBB_EUR_2017
rs1800562	rs1800562	chr6:26093141	chr6:26092913	A	G	rs79220007	chr6:26098474	chr6:26098246	C	T	1	1	1	Vascular or heart problems diagnosed by doctor: none of the above	-	Neale B	UKBB	European	2017	-0.01125	0.002078	6.137e-08	-	336683	236530	100153	1	risk diff	Neale-B_UKBB_EUR_2017
rs1800562	rs1800562	chr6:26093141	chr6:26092913	A	G	rs79220007	chr6:26098474	chr6:26098246	C	T	1	1	1	Ferritin	EFO_0007901;EFO_0004459	Prins B	28887542	European	2017	0.23	0.03	3.109e-16	+	9961	0	9961	1	ug/l	Prins-B_Ferritin_EUR_2017
rs1800562	rs1800562	chr6:26093141	chr6:26092913	A	G	rs79220007	chr6:26098474	chr6:26098246	C	T	1	1	1	Haemoglobin	-	Prins B	28887542	European	2017	0.21	0.03	3.626e-11	+	9961	0	9961	1	g/dl	Prins-B_Haemoglobin_EUR_2017
rs1800562	rs1800562	chr6:26093141	chr6:26092913	A	G	rs79220007	chr6:26098474	chr6:26098246	C	T	1	1	1	HbA1c	EFO_0004541;EFO_0001360	Prins B	28887542	European	2017	-0.06	0.01	7.709e-06	-	9961	0	9961	1	%	Prins-B_HbA1c_EUR_2017
rs1800562	rs1800562	chr6:26093141	chr6:26092913	A	G	rs144861591	chr6:26072992	chr6:26072764	T	C	1	0.97626	1	Hematocrit	EFO_0004586	Astle W	27863252	European	2016	0.1128	0.006629	6.938e-65	+	173480	0	173480	2	IVNT	Astle-W_Blood-Cell-Traits_EUR_2016
rs1800562	rs1800562	chr6:26093141	chr6:26092913	A	G	rs144861591	chr6:26072992	chr6:26072764	T	C	1	0.97626	1	Hemoglobin concentration	EFO_0004586	Astle W	27863252	European	2016	0.181	0.006659	1.08e-162	+	173480	0	173480	2	IVNT	Astle-W_Blood-Cell-Traits_EUR_2016
rs1800562	rs1800562	chr6:26093141	chr6:26092913	A	G	rs144861591	chr6:26072992	chr6:26072764	T	C	1	0.97626	1	High light scatter percentage of red cells	EFO_0004586	Astle W	27863252	European	2016	0.09129	0.006727	5.977e-42	+	173480	0	173480	2	IVNT	Astle-W_Blood-Cell-Traits_EUR_2016
rs1800562	rs1800562	chr6:26093141	chr6:26092913	A	G	rs144861591	chr6:26072992	chr6:26072764	T	C	1	0.97626	1	High light scatter reticulocyte count	EFO_0004586	Astle W	27863252	European	2016	0.08408	0.006729	7.911e-36	+	173480	0	173480	2	IVNT	Astle-W_Blood-Cell-Traits_EUR_2016
rs1800562	rs1800562	chr6:26093141	chr6:26092913	A	G	rs144861591	chr6:26072992	chr6:26072764	T	C	1	0.97626	1	Mean corpuscular hemoglobin	EFO_0004586	Astle W	27863252	European	2016	0.3223	0.006631	0	+	173480	0	173480	2	IVNT	Astle-W_Blood-Cell-Traits_EUR_2016
rs1800562	rs1800562	chr6:26093141	chr6:26092913	A	G	rs144861591	chr6:26072992	chr6:26072764	T	C	1	0.97626	1	Mean corpuscular hemoglobin concentration	EFO_0004586	Astle W	27863252	European	2016	0.2004	0.006503	1.85e-208	+	173480	0	173480	2	IVNT	Astle-W_Blood-Cell-Traits_EUR_2016
rs1800562	rs1800562	chr6:26093141	chr6:26092913	A	G	rs144861591	chr6:26072992	chr6:26072764	T	C	1	0.97626	1	Mean corpuscular volume	EFO_0004586	Astle W	27863252	European	2016	0.2611	0.006612	0	+	173480	0	173480	2	IVNT	Astle-W_Blood-Cell-Traits_EUR_2016
rs1800562	rs1800562	chr6:26093141	chr6:26092913	A	G	rs144861591	chr6:26072992	chr6:26072764	T	C	1	0.97626	1	Monocyte count	EFO_0004586	Astle W	27863252	European	2016	0.04029	0.006706	1.88e-09	+	173480	0	173480	2	IVNT	Astle-W_Blood-Cell-Traits_EUR_2016
rs1800562	rs1800562	chr6:26093141	chr6:26092913	A	G	rs144861591	chr6:26072992	chr6:26072764	T	C	1	0.97626	1	Monocyte percentage of white cells	EFO_0004586	Astle W	27863252	European	2016	0.02988	0.006689	7.931e-06	+	173480	0	173480	2	IVNT	Astle-W_Blood-Cell-Traits_EUR_2016
rs1800562	rs1800562	chr6:26093141	chr6:26092913	A	G	rs144861591	chr6:26072992	chr6:26072764	T	C	1	0.97626	1	Platelet count	EFO_0004586	Astle W	27863252	European	2016	-0.04385	0.006864	1.67e-10	-	173480	0	173480	2	IVNT	Astle-W_Blood-Cell-Traits_EUR_2016
rs1800562	rs1800562	chr6:26093141	chr6:26092913	A	G	rs144861591	chr6:26072992	chr6:26072764	T	C	1	0.97626	1	Platelet distribution width	EFO_0004586	Astle W	27863252	European	2016	0.0314	0.006772	3.525e-06	+	173480	0	173480	2	IVNT	Astle-W_Blood-Cell-Traits_EUR_2016
rs1800562	rs1800562	chr6:26093141	chr6:26092913	A	G	rs144861591	chr6:26072992	chr6:26072764	T	C	1	0.97626	1	Plateletcrit	EFO_0004586	Astle W	27863252	European	2016	-0.03619	0.006884	1.465e-07	-	173480	0	173480	2	IVNT	Astle-W_Blood-Cell-Traits_EUR_2016
rs1800562	rs1800562	chr6:26093141	chr6:26092913	A	G	rs144861591	chr6:26072992	chr6:26072764	T	C	1	0.97626	1	Red blood cell count	EFO_0004586	Astle W	27863252	European	2016	-0.05028	0.006668	4.679e-14	-	173480	0	173480	2	IVNT	Astle-W_Blood-Cell-Traits_EUR_2016
rs1800562	rs1800562	chr6:26093141	chr6:26092913	A	G	rs144861591	chr6:26072992	chr6:26072764	T	C	1	0.97626	1	Red cell distribution width	EFO_0004586	Astle W	27863252	European	2016	-0.2084	0.006644	6.5e-216	-	173480	0	173480	2	IVNT	Astle-W_Blood-Cell-Traits_EUR_2016
rs1800562	rs1800562	chr6:26093141	chr6:26092913	A	G	rs144861591	chr6:26072992	chr6:26072764	T	C	1	0.97626	1	Reticulocyte count	EFO_0004586	Astle W	27863252	European	2016	0.1193	0.006741	4.37e-70	+	173480	0	173480	2	IVNT	Astle-W_Blood-Cell-Traits_EUR_2016
rs1800562	rs1800562	chr6:26093141	chr6:26092913	A	G	rs144861591	chr6:26072992	chr6:26072764	T	C	1	0.97626	1	Reticulocyte fraction of red cells	EFO_0004586	Astle W	27863252	European	2016	0.1335	0.006737	1.944e-87	+	173480	0	173480	2	IVNT	Astle-W_Blood-Cell-Traits_EUR_2016
rs1800562	rs1800562	chr6:26093141	chr6:26092913	A	G	rs144861591	chr6:26072992	chr6:26072764	T	C	1	0.97626	1	Hematocrit	EFO_0004348	Astle W	27863252	European	2016	0.1128	0.006629	7e-65	+	-	-	-	-	unit increase	NHGRI-EBI_GWAS_Catalog
rs1800562	rs1800562	chr6:26093141	chr6:26092913	A	G	rs144861591	chr6:26072992	chr6:26072764	T	C	1	0.97626	1	Hemoglobin concentration	EFO_0004509	Astle W	27863252	European	2016	0.181	0.006658	1e-162	+	-	-	-	-	unit increase	NHGRI-EBI_GWAS_Catalog
rs1800562	rs1800562	chr6:26093141	chr6:26092913	A	G	rs144861591	chr6:26072992	chr6:26072764	T	C	1	0.97626	1	Mean corpuscular hemoglobin	EFO_0004527	Astle W	27863252	European	2016	0.3223	NA	0	+	-	-	-	-	unit increase	NHGRI-EBI_GWAS_Catalog
rs1800562	rs1800562	chr6:26093141	chr6:26092913	A	G	rs144861591	chr6:26072992	chr6:26072764	T	C	1	0.97626	1	Mean corpuscular volume	EFO_0004526	Astle W	27863252	European	2016	0.2611	NA	0	+	-	-	-	-	unit increase	NHGRI-EBI_GWAS_Catalog
rs1800562	rs1800562	chr6:26093141	chr6:26092913	A	G	rs144861591	chr6:26072992	chr6:26072764	T	C	1	0.97626	1	Red cell distribution width	EFO_0005192	Astle W	27863252	European	2016	0.2084	0.006644	7e-216	+	-	-	-	-	unit decrease	NHGRI-EBI_GWAS_Catalog
rs1800562	rs1800562	chr6:26093141	chr6:26092913	A	G	rs144861591	chr6:26072992	chr6:26072764	T	C	1	0.97626	1	Cause of death: liver cell carcinoma	EFO_0000182	Neale B	UKBB	European	2017	0.01363	0.00241	1.621e-08	+	7637	49	7588	1	risk diff	Neale-B_UKBB_EUR_2017
rs1800562	rs1800562	chr6:26093141	chr6:26092913	A	G	rs144861591	chr6:26072992	chr6:26072764	T	C	1	0.97626	1	Comparative height size at age 10	-	Neale B	UKBB	European	2017	0.02508	0.003138	1.3e-15	+	332021	0	332021	1	-	Neale-B_UKBB_EUR_2017
rs1800562	rs1800562	chr6:26093141	chr6:26092913	A	G	rs144861591	chr6:26072992	chr6:26072764	T	C	1	0.97626	1	Diastolic blood pressure	EFO_0006336	Neale B	UKBB	European	2017	0.03094	0.004671	3.515e-11	+	317756	0	317756	1	IVNT	Neale-B_UKBB_EUR_2017
rs1800562	rs1800562	chr6:26093141	chr6:26092913	A	G	rs144861591	chr6:26072992	chr6:26072764	T	C	1	0.97626	1	Disorders of mineral metabolism	EFO_0009556	Neale B	UKBB	European	2017	0.007176	0.0001562	0	+	337199	390	336809	1	risk diff	Neale-B_UKBB_EUR_2017
rs1800562	rs1800562	chr6:26093141	chr6:26092913	A	G	rs144861591	chr6:26072992	chr6:26072764	T	C	1	0.97626	1	Forced expiratory volume in 1-second	EFO_0004314	Neale B	UKBB	European	2017	0.02101	0.003935	9.399e-08	+	307638	0	307638	1	IVNT	Neale-B_UKBB_EUR_2017
rs1800562	rs1800562	chr6:26093141	chr6:26092913	A	G	rs144861591	chr6:26072992	chr6:26072764	T	C	1	0.97626	1	Forced expiratory volume in 1-second, best measure	EFO_0004314	Neale B	UKBB	European	2017	0.02057	0.004332	2.057e-06	+	255492	0	255492	1	IVNT	Neale-B_UKBB_EUR_2017
rs1800562	rs1800562	chr6:26093141	chr6:26092913	A	G	rs144861591	chr6:26072992	chr6:26072764	T	C	1	0.97626	1	Forced vital capacity	EFO_0004312	Neale B	UKBB	European	2017	0.02186	0.003731	4.694e-09	+	307638	0	307638	1	IVNT	Neale-B_UKBB_EUR_2017
rs1800562	rs1800562	chr6:26093141	chr6:26092913	A	G	rs144861591	chr6:26072992	chr6:26072764	T	C	1	0.97626	1	Forced vital capacity, best measure	EFO_0004312	Neale B	UKBB	European	2017	0.02145	0.004102	1.717e-07	+	255492	0	255492	1	IVNT	Neale-B_UKBB_EUR_2017
rs1800562	rs1800562	chr6:26093141	chr6:26092913	A	G	rs144861591	chr6:26072992	chr6:26072764	T	C	1	0.97626	1	Hayfever, allergic rhinitis or eczema	EFO_0003956;EFO_0005854;EFO_0000274	Neale B	UKBB	European	2017	0.008644	0.001943	8.629e-06	+	336782	77891	258891	1	risk diff	Neale-B_UKBB_EUR_2017
rs1800562	rs1800562	chr6:26093141	chr6:26092913	A	G	rs144861591	chr6:26072992	chr6:26072764	T	C	1	0.97626	1	Height	EFO_0004339	Neale B	UKBB	European	2017	0.02217	0.003265	1.128e-11	+	336474	0	336474	1	IVNT	Neale-B_UKBB_EUR_2017
rs1800562	rs1800562	chr6:26093141	chr6:26092913	A	G	rs144861591	chr6:26072992	chr6:26072764	T	C	1	0.97626	1	Impedance of arm left	-	Neale B	UKBB	European	2017	0.02108	0.003247	8.539e-11	+	331292	0	331292	1	IVNT	Neale-B_UKBB_EUR_2017
rs1800562	rs1800562	chr6:26093141	chr6:26092913	A	G	rs144861591	chr6:26072992	chr6:26072764	T	C	1	0.97626	1	Impedance of arm right	-	Neale B	UKBB	European	2017	0.01774	0.003233	4.119e-08	+	331279	0	331279	1	IVNT	Neale-B_UKBB_EUR_2017
rs1800562	rs1800562	chr6:26093141	chr6:26092913	A	G	rs144861591	chr6:26072992	chr6:26072764	T	C	1	0.97626	1	Impedance of whole body	-	Neale B	UKBB	European	2017	0.01758	0.003506	5.295e-07	+	331284	0	331284	1	IVNT	Neale-B_UKBB_EUR_2017
rs1800562	rs1800562	chr6:26093141	chr6:26092913	A	G	rs144861591	chr6:26072992	chr6:26072764	T	C	1	0.97626	1	Long-standing illness, disability or infirmity	-	Neale B	UKBB	European	2017	0.009791	0.00218	7.089e-06	+	329663	107123	222540	1	risk diff	Neale-B_UKBB_EUR_2017
rs1800562	rs1800562	chr6:26093141	chr6:26092913	A	G	rs144861591	chr6:26072992	chr6:26072764	T	C	1	0.97626	1	Other complications of surgical and medical care	-	Neale B	UKBB	European	2017	0.0004382	9.293e-05	2.407e-06	+	337199	137	337062	1	risk diff	Neale-B_UKBB_EUR_2017
rs1800562	rs1800562	chr6:26093141	chr6:26092913	A	G	rs144861591	chr6:26072992	chr6:26072764	T	C	1	0.97626	1	Polycythaemia vera	EFO_0002429	Neale B	UKBB	European	2017	0.0008116	0.0001071	3.503e-14	+	337199	182	337017	1	risk diff	Neale-B_UKBB_EUR_2017
rs1800562	rs1800562	chr6:26093141	chr6:26092913	A	G	rs144861591	chr6:26072992	chr6:26072764	T	C	1	0.97626	1	Pulse rate	EFO_0004326	Neale B	UKBB	European	2017	0.0317	0.00475	2.507e-11	+	317756	0	317756	1	IVNT	Neale-B_UKBB_EUR_2017
rs1800562	rs1800562	chr6:26093141	chr6:26092913	A	G	rs144861591	chr6:26072992	chr6:26072764	T	C	1	0.97626	1	Self-reported hereditary or genetic haematological disorder	EFO_0005803	Neale B	UKBB	European	2017	0.001993	0.0001352	3.208e-49	+	337159	290	336869	1	risk diff	Neale-B_UKBB_EUR_2017
rs1800562	rs1800562	chr6:26093141	chr6:26092913	A	G	rs144861591	chr6:26072992	chr6:26072764	T	C	1	0.97626	1	Self-reported hypertension	EFO_0000537	Neale B	UKBB	European	2017	0.01174	0.002016	5.762e-09	+	337159	87690	249469	1	risk diff	Neale-B_UKBB_EUR_2017
rs1800562	rs1800562	chr6:26093141	chr6:26092913	A	G	rs144861591	chr6:26072992	chr6:26072764	T	C	1	0.97626	1	Vascular or heart problems diagnosed by doctor: high blood pressure	EFO_0004325	Neale B	UKBB	European	2017	0.01242	0.002044	1.233e-09	+	336683	91033	245650	1	risk diff	Neale-B_UKBB_EUR_2017
rs1800562	rs1800562	chr6:26093141	chr6:26092913	A	G	rs144861591	chr6:26072992	chr6:26072764	T	C	1	0.97626	1	Vascular or heart problems diagnosed by doctor: none of the above	-	Neale B	UKBB	European	2017	-0.01088	0.002099	2.196e-07	-	336683	236530	100153	1	risk diff	Neale-B_UKBB_EUR_2017
rs1800562	rs1800562	chr6:26093141	chr6:26092913	A	G	rs144861591	chr6:26072992	chr6:26072764	T	C	1	0.97626	1	Ferritin	EFO_0007901;EFO_0004459	Prins B	28887542	European	2017	0.23	0.03	3.681e-16	+	9961	0	9961	1	ug/l	Prins-B_Ferritin_EUR_2017
rs1800562	rs1800562	chr6:26093141	chr6:26092913	A	G	rs144861591	chr6:26072992	chr6:26072764	T	C	1	0.97626	1	Haemoglobin	-	Prins B	28887542	European	2017	0.21	0.03	6.46e-11	+	9961	0	9961	1	g/dl	Prins-B_Haemoglobin_EUR_2017
rs1800562	rs1800562	chr6:26093141	chr6:26092913	A	G	rs144861591	chr6:26072992	chr6:26072764	T	C	1	0.97626	1	HbA1c	EFO_0004541;EFO_0001360	Prins B	28887542	European	2017	-0.07	0.01	2.528e-06	-	9961	0	9961	1	%	Prins-B_HbA1c_EUR_2017
rs1800562	rs1800562	chr6:26093141	chr6:26092913	A	G	rs115740542	chr6:26123502	chr6:26123274	C	T	1	0.97626	1	Hematocrit	EFO_0004586	Astle W	27863252	European	2016	0.1104	0.006729	1.553e-60	+	173480	0	173480	2	IVNT	Astle-W_Blood-Cell-Traits_EUR_2016
rs1800562	rs1800562	chr6:26093141	chr6:26092913	A	G	rs115740542	chr6:26123502	chr6:26123274	C	T	1	0.97626	1	Hemoglobin concentration	EFO_0004586	Astle W	27863252	European	2016	0.1789	0.006759	2.47e-154	+	173480	0	173480	2	IVNT	Astle-W_Blood-Cell-Traits_EUR_2016
rs1800562	rs1800562	chr6:26093141	chr6:26092913	A	G	rs115740542	chr6:26123502	chr6:26123274	C	T	1	0.97626	1	High light scatter percentage of red cells	EFO_0004586	Astle W	27863252	European	2016	0.09161	0.006828	4.759e-41	+	173480	0	173480	2	IVNT	Astle-W_Blood-Cell-Traits_EUR_2016
rs1800562	rs1800562	chr6:26093141	chr6:26092913	A	G	rs115740542	chr6:26123502	chr6:26123274	C	T	1	0.97626	1	High light scatter reticulocyte count	EFO_0004586	Astle W	27863252	European	2016	0.08424	0.006829	5.825e-35	+	173480	0	173480	2	IVNT	Astle-W_Blood-Cell-Traits_EUR_2016
rs1800562	rs1800562	chr6:26093141	chr6:26092913	A	G	rs115740542	chr6:26123502	chr6:26123274	C	T	1	0.97626	1	Mean corpuscular hemoglobin	EFO_0004586	Astle W	27863252	European	2016	0.3219	0.006731	0	+	173480	0	173480	2	IVNT	Astle-W_Blood-Cell-Traits_EUR_2016
rs1800562	rs1800562	chr6:26093141	chr6:26092913	A	G	rs115740542	chr6:26123502	chr6:26123274	C	T	1	0.97626	1	Mean corpuscular hemoglobin concentration	EFO_0004586	Astle W	27863252	European	2016	0.2016	0.006602	7.95e-205	+	173480	0	173480	2	IVNT	Astle-W_Blood-Cell-Traits_EUR_2016
rs1800562	rs1800562	chr6:26093141	chr6:26092913	A	G	rs115740542	chr6:26123502	chr6:26123274	C	T	1	0.97626	1	Mean corpuscular volume	EFO_0004586	Astle W	27863252	European	2016	0.2599	0.006711	0	+	173480	0	173480	2	IVNT	Astle-W_Blood-Cell-Traits_EUR_2016
rs1800562	rs1800562	chr6:26093141	chr6:26092913	A	G	rs115740542	chr6:26123502	chr6:26123274	C	T	1	0.97626	1	Monocyte count	EFO_0004586	Astle W	27863252	European	2016	0.03837	0.006807	1.737e-08	+	173480	0	173480	2	IVNT	Astle-W_Blood-Cell-Traits_EUR_2016
rs1800562	rs1800562	chr6:26093141	chr6:26092913	A	G	rs115740542	chr6:26123502	chr6:26123274	C	T	1	0.97626	1	Monocyte percentage of white cells	EFO_0004586	Astle W	27863252	European	2016	0.03017	0.00679	8.84e-06	+	173480	0	173480	2	IVNT	Astle-W_Blood-Cell-Traits_EUR_2016
rs1800562	rs1800562	chr6:26093141	chr6:26092913	A	G	rs115740542	chr6:26123502	chr6:26123274	C	T	1	0.97626	1	Platelet count	EFO_0004586	Astle W	27863252	European	2016	-0.04552	0.006967	6.39e-11	-	173480	0	173480	2	IVNT	Astle-W_Blood-Cell-Traits_EUR_2016
rs1800562	rs1800562	chr6:26093141	chr6:26092913	A	G	rs115740542	chr6:26123502	chr6:26123274	C	T	1	0.97626	1	Platelet distribution width	EFO_0004586	Astle W	27863252	European	2016	0.0313	0.006873	5.258e-06	+	173480	0	173480	2	IVNT	Astle-W_Blood-Cell-Traits_EUR_2016
rs1800562	rs1800562	chr6:26093141	chr6:26092913	A	G	rs115740542	chr6:26123502	chr6:26123274	C	T	1	0.97626	1	Plateletcrit	EFO_0004586	Astle W	27863252	European	2016	-0.03957	0.006987	1.48e-08	-	173480	0	173480	2	IVNT	Astle-W_Blood-Cell-Traits_EUR_2016
rs1800562	rs1800562	chr6:26093141	chr6:26092913	A	G	rs115740542	chr6:26123502	chr6:26123274	C	T	1	0.97626	1	Red blood cell count	EFO_0004586	Astle W	27863252	European	2016	-0.05145	0.006768	2.913e-14	-	173480	0	173480	2	IVNT	Astle-W_Blood-Cell-Traits_EUR_2016
rs1800562	rs1800562	chr6:26093141	chr6:26092913	A	G	rs115740542	chr6:26123502	chr6:26123274	C	T	1	0.97626	1	Red cell distribution width	EFO_0004586	Astle W	27863252	European	2016	-0.2079	0.006744	1.28e-208	-	173480	0	173480	2	IVNT	Astle-W_Blood-Cell-Traits_EUR_2016
rs1800562	rs1800562	chr6:26093141	chr6:26092913	A	G	rs115740542	chr6:26123502	chr6:26123274	C	T	1	0.97626	1	Reticulocyte count	EFO_0004586	Astle W	27863252	European	2016	0.1179	0.006842	1.668e-66	+	173480	0	173480	2	IVNT	Astle-W_Blood-Cell-Traits_EUR_2016
rs1800562	rs1800562	chr6:26093141	chr6:26092913	A	G	rs115740542	chr6:26123502	chr6:26123274	C	T	1	0.97626	1	Reticulocyte fraction of red cells	EFO_0004586	Astle W	27863252	European	2016	0.1324	0.006838	1.581e-83	+	173480	0	173480	2	IVNT	Astle-W_Blood-Cell-Traits_EUR_2016
rs1800562	rs1800562	chr6:26093141	chr6:26092913	A	G	rs115740542	chr6:26123502	chr6:26123274	C	T	1	0.97626	1	Cause of death: liver cell carcinoma	EFO_0000182	Neale B	UKBB	European	2017	0.01379	0.002428	1.397e-08	+	7637	49	7588	1	risk diff	Neale-B_UKBB_EUR_2017
rs1800562	rs1800562	chr6:26093141	chr6:26092913	A	G	rs115740542	chr6:26123502	chr6:26123274	C	T	1	0.97626	1	Comparative body size at age 10	-	Neale B	UKBB	European	2017	-0.01435	0.003175	6.206e-06	-	331693	0	331693	1	-	Neale-B_UKBB_EUR_2017
rs1800562	rs1800562	chr6:26093141	chr6:26092913	A	G	rs115740542	chr6:26123502	chr6:26123274	C	T	1	0.97626	1	Comparative height size at age 10	-	Neale B	UKBB	European	2017	0.02544	0.003168	9.812e-16	+	332021	0	332021	1	-	Neale-B_UKBB_EUR_2017
rs1800562	rs1800562	chr6:26093141	chr6:26092913	A	G	rs115740542	chr6:26123502	chr6:26123274	C	T	1	0.97626	1	Diastolic blood pressure	EFO_0006336	Neale B	UKBB	European	2017	0.0324	0.004715	6.346e-12	+	317756	0	317756	1	IVNT	Neale-B_UKBB_EUR_2017
rs1800562	rs1800562	chr6:26093141	chr6:26092913	A	G	rs115740542	chr6:26123502	chr6:26123274	C	T	1	0.97626	1	Disorders of mineral metabolism	EFO_0009556	Neale B	UKBB	European	2017	0.007243	0.0001578	0	+	337199	390	336809	1	risk diff	Neale-B_UKBB_EUR_2017
rs1800562	rs1800562	chr6:26093141	chr6:26092913	A	G	rs115740542	chr6:26123502	chr6:26123274	C	T	1	0.97626	1	Forced expiratory volume in 1-second	EFO_0004314	Neale B	UKBB	European	2017	0.02202	0.003973	2.978e-08	+	307638	0	307638	1	IVNT	Neale-B_UKBB_EUR_2017
rs1800562	rs1800562	chr6:26093141	chr6:26092913	A	G	rs115740542	chr6:26123502	chr6:26123274	C	T	1	0.97626	1	Forced expiratory volume in 1-second, best measure	EFO_0004314	Neale B	UKBB	European	2017	0.02114	0.004374	1.346e-06	+	255492	0	255492	1	IVNT	Neale-B_UKBB_EUR_2017
rs1800562	rs1800562	chr6:26093141	chr6:26092913	A	G	rs115740542	chr6:26123502	chr6:26123274	C	T	1	0.97626	1	Forced vital capacity	EFO_0004312	Neale B	UKBB	European	2017	0.02237	0.003767	2.873e-09	+	307638	0	307638	1	IVNT	Neale-B_UKBB_EUR_2017
rs1800562	rs1800562	chr6:26093141	chr6:26092913	A	G	rs115740542	chr6:26123502	chr6:26123274	C	T	1	0.97626	1	Forced vital capacity, best measure	EFO_0004312	Neale B	UKBB	European	2017	0.02206	0.004141	1e-07	+	255492	0	255492	1	IVNT	Neale-B_UKBB_EUR_2017
rs1800562	rs1800562	chr6:26093141	chr6:26092913	A	G	rs115740542	chr6:26123502	chr6:26123274	C	T	1	0.97626	1	Height	EFO_0004339	Neale B	UKBB	European	2017	0.02419	0.003297	2.196e-13	+	336474	0	336474	1	IVNT	Neale-B_UKBB_EUR_2017
rs1800562	rs1800562	chr6:26093141	chr6:26092913	A	G	rs115740542	chr6:26123502	chr6:26123274	C	T	1	0.97626	1	Impedance of arm left	-	Neale B	UKBB	European	2017	0.02047	0.003278	4.282e-10	+	331292	0	331292	1	IVNT	Neale-B_UKBB_EUR_2017
rs1800562	rs1800562	chr6:26093141	chr6:26092913	A	G	rs115740542	chr6:26123502	chr6:26123274	C	T	1	0.97626	1	Impedance of arm right	-	Neale B	UKBB	European	2017	0.0172	0.003264	1.37e-07	+	331279	0	331279	1	IVNT	Neale-B_UKBB_EUR_2017
rs1800562	rs1800562	chr6:26093141	chr6:26092913	A	G	rs115740542	chr6:26123502	chr6:26123274	C	T	1	0.97626	1	Impedance of whole body	-	Neale B	UKBB	European	2017	0.01836	0.00354	2.132e-07	+	331284	0	331284	1	IVNT	Neale-B_UKBB_EUR_2017
rs1800562	rs1800562	chr6:26093141	chr6:26092913	A	G	rs115740542	chr6:26123502	chr6:26123274	C	T	1	0.97626	1	Long-standing illness, disability or infirmity	-	Neale B	UKBB	European	2017	0.01013	0.002201	4.161e-06	+	329663	107123	222540	1	risk diff	Neale-B_UKBB_EUR_2017
rs1800562	rs1800562	chr6:26093141	chr6:26092913	A	G	rs115740542	chr6:26123502	chr6:26123274	C	T	1	0.97626	1	Other complications of surgical and medical care	-	Neale B	UKBB	European	2017	0.0004611	9.383e-05	8.903e-07	+	337199	137	337062	1	risk diff	Neale-B_UKBB_EUR_2017
rs1800562	rs1800562	chr6:26093141	chr6:26092913	A	G	rs115740542	chr6:26123502	chr6:26123274	C	T	1	0.97626	1	Polycythaemia vera	EFO_0002429	Neale B	UKBB	European	2017	0.0008434	0.0001081	6.203e-15	+	337199	182	337017	1	risk diff	Neale-B_UKBB_EUR_2017
rs1800562	rs1800562	chr6:26093141	chr6:26092913	A	G	rs115740542	chr6:26123502	chr6:26123274	C	T	1	0.97626	1	Pulse rate	EFO_0004326	Neale B	UKBB	European	2017	0.03272	0.004795	8.902e-12	+	317756	0	317756	1	IVNT	Neale-B_UKBB_EUR_2017
rs1800562	rs1800562	chr6:26093141	chr6:26092913	A	G	rs115740542	chr6:26123502	chr6:26123274	C	T	1	0.97626	1	Self-reported hereditary or genetic haematological disorder	EFO_0005803	Neale B	UKBB	European	2017	0.002019	0.0001365	1.694e-49	+	337159	290	336869	1	risk diff	Neale-B_UKBB_EUR_2017
rs1800562	rs1800562	chr6:26093141	chr6:26092913	A	G	rs115740542	chr6:26123502	chr6:26123274	C	T	1	0.97626	1	Self-reported hypertension	EFO_0000537	Neale B	UKBB	European	2017	0.01239	0.002036	1.143e-09	+	337159	87690	249469	1	risk diff	Neale-B_UKBB_EUR_2017
rs1800562	rs1800562	chr6:26093141	chr6:26092913	A	G	rs115740542	chr6:26123502	chr6:26123274	C	T	1	0.97626	1	Vascular or heart problems diagnosed by doctor: high blood pressure	EFO_0004325	Neale B	UKBB	European	2017	0.01325	0.002064	1.387e-10	+	336683	91033	245650	1	risk diff	Neale-B_UKBB_EUR_2017
rs1800562	rs1800562	chr6:26093141	chr6:26092913	A	G	rs115740542	chr6:26123502	chr6:26123274	C	T	1	0.97626	1	Vascular or heart problems diagnosed by doctor: none of the above	-	Neale B	UKBB	European	2017	-0.01181	0.00212	2.558e-08	-	336683	236530	100153	1	risk diff	Neale-B_UKBB_EUR_2017
rs1800562	rs1800562	chr6:26093141	chr6:26092913	A	G	rs115740542	chr6:26123502	chr6:26123274	C	T	1	0.97626	1	Ferritin	EFO_0007901;EFO_0004459	Prins B	28887542	European	2017	0.23	0.03	5.081e-16	+	9961	0	9961	1	ug/l	Prins-B_Ferritin_EUR_2017
rs1800562	rs1800562	chr6:26093141	chr6:26092913	A	G	rs115740542	chr6:26123502	chr6:26123274	C	T	1	0.97626	1	Haemoglobin	-	Prins B	28887542	European	2017	0.21	0.03	2.945e-10	+	9961	0	9961	1	g/dl	Prins-B_Haemoglobin_EUR_2017
rs1800562	rs1800562	chr6:26093141	chr6:26092913	A	G	rs80215559	chr6:25918225	chr6:25917997	C	T	1	0.95201	0.97571	Hematocrit	EFO_0004586	Astle W	27863252	European	2016	0.1121	0.00664	6.122e-64	+	173480	0	173480	2	IVNT	Astle-W_Blood-Cell-Traits_EUR_2016
rs1800562	rs1800562	chr6:26093141	chr6:26092913	A	G	rs80215559	chr6:25918225	chr6:25917997	C	T	1	0.95201	0.97571	Hemoglobin concentration	EFO_0004586	Astle W	27863252	European	2016	0.1796	0.006669	9.65e-160	+	173480	0	173480	2	IVNT	Astle-W_Blood-Cell-Traits_EUR_2016
rs1800562	rs1800562	chr6:26093141	chr6:26092913	A	G	rs80215559	chr6:25918225	chr6:25917997	C	T	1	0.95201	0.97571	High light scatter percentage of red cells	EFO_0004586	Astle W	27863252	European	2016	0.08724	0.006738	2.403e-38	+	173480	0	173480	2	IVNT	Astle-W_Blood-Cell-Traits_EUR_2016
rs1800562	rs1800562	chr6:26093141	chr6:26092913	A	G	rs80215559	chr6:25918225	chr6:25917997	C	T	1	0.95201	0.97571	High light scatter reticulocyte count	EFO_0004586	Astle W	27863252	European	2016	0.08033	0.006739	9.445e-33	+	173480	0	173480	2	IVNT	Astle-W_Blood-Cell-Traits_EUR_2016
rs1800562	rs1800562	chr6:26093141	chr6:26092913	A	G	rs80215559	chr6:25918225	chr6:25917997	C	T	1	0.95201	0.97571	Mean corpuscular hemoglobin	EFO_0004586	Astle W	27863252	European	2016	0.3182	0.006642	0	+	173480	0	173480	2	IVNT	Astle-W_Blood-Cell-Traits_EUR_2016
rs1800562	rs1800562	chr6:26093141	chr6:26092913	A	G	rs80215559	chr6:25918225	chr6:25917997	C	T	1	0.95201	0.97571	Mean corpuscular hemoglobin concentration	EFO_0004586	Astle W	27863252	European	2016	0.1988	0.006514	1.35e-204	+	173480	0	173480	2	IVNT	Astle-W_Blood-Cell-Traits_EUR_2016
rs1800562	rs1800562	chr6:26093141	chr6:26092913	A	G	rs80215559	chr6:25918225	chr6:25917997	C	T	1	0.95201	0.97571	Mean corpuscular volume	EFO_0004586	Astle W	27863252	European	2016	0.2568	0.006623	0	+	173480	0	173480	2	IVNT	Astle-W_Blood-Cell-Traits_EUR_2016
rs1800562	rs1800562	chr6:26093141	chr6:26092913	A	G	rs80215559	chr6:25918225	chr6:25917997	C	T	1	0.95201	0.97571	Monocyte count	EFO_0004586	Astle W	27863252	European	2016	0.04048	0.006717	1.675e-09	+	173480	0	173480	2	IVNT	Astle-W_Blood-Cell-Traits_EUR_2016
rs1800562	rs1800562	chr6:26093141	chr6:26092913	A	G	rs80215559	chr6:25918225	chr6:25917997	C	T	1	0.95201	0.97571	Platelet count	EFO_0004586	Astle W	27863252	European	2016	-0.04094	0.006873	2.57e-09	-	173480	0	173480	2	IVNT	Astle-W_Blood-Cell-Traits_EUR_2016
rs1800562	rs1800562	chr6:26093141	chr6:26092913	A	G	rs80215559	chr6:25918225	chr6:25917997	C	T	1	0.95201	0.97571	Plateletcrit	EFO_0004586	Astle W	27863252	European	2016	-0.03437	0.006893	6.15e-07	-	173480	0	173480	2	IVNT	Astle-W_Blood-Cell-Traits_EUR_2016
rs1800562	rs1800562	chr6:26093141	chr6:26092913	A	G	rs80215559	chr6:25918225	chr6:25917997	C	T	1	0.95201	0.97571	Red blood cell count	EFO_0004586	Astle W	27863252	European	2016	-0.04892	0.006679	2.397e-13	-	173480	0	173480	2	IVNT	Astle-W_Blood-Cell-Traits_EUR_2016
rs1800562	rs1800562	chr6:26093141	chr6:26092913	A	G	rs80215559	chr6:25918225	chr6:25917997	C	T	1	0.95201	0.97571	Red cell distribution width	EFO_0004586	Astle W	27863252	European	2016	-0.2037	0.006654	6.93e-206	-	173480	0	173480	2	IVNT	Astle-W_Blood-Cell-Traits_EUR_2016
rs1800562	rs1800562	chr6:26093141	chr6:26092913	A	G	rs80215559	chr6:25918225	chr6:25917997	C	T	1	0.95201	0.97571	Reticulocyte count	EFO_0004586	Astle W	27863252	European	2016	0.1149	0.006752	5.41e-65	+	173480	0	173480	2	IVNT	Astle-W_Blood-Cell-Traits_EUR_2016
rs1800562	rs1800562	chr6:26093141	chr6:26092913	A	G	rs80215559	chr6:25918225	chr6:25917997	C	T	1	0.95201	0.97571	Reticulocyte fraction of red cells	EFO_0004586	Astle W	27863252	European	2016	0.1289	0.006747	2.315e-81	+	173480	0	173480	2	IVNT	Astle-W_Blood-Cell-Traits_EUR_2016
rs1800562	rs1800562	chr6:26093141	chr6:26092913	A	G	rs80215559	chr6:25918225	chr6:25917997	C	T	1	0.95201	0.97571	Iron status biomarkers total iron binding capacity	EFO_0006334	Raffield LM	28334935	Hispanic	2017	-0.501	0.06002	7e-17	-	-	-	-	-	unit increase	NHGRI-EBI_GWAS_Catalog
rs1800562	rs1800562	chr6:26093141	chr6:26092913	A	G	rs80215559	chr6:25918225	chr6:25917997	C	T	1	0.95201	0.97571	Cause of death: liver cell carcinoma	EFO_0000182	Neale B	UKBB	European	2017	0.0144	0.002385	1.649e-09	+	7637	49	7588	1	risk diff	Neale-B_UKBB_EUR_2017
rs1800562	rs1800562	chr6:26093141	chr6:26092913	A	G	rs80215559	chr6:25918225	chr6:25917997	C	T	1	0.95201	0.97571	Comparative body size at age 10	-	Neale B	UKBB	European	2017	-0.01464	0.003121	2.716e-06	-	331693	0	331693	1	-	Neale-B_UKBB_EUR_2017
rs1800562	rs1800562	chr6:26093141	chr6:26092913	A	G	rs80215559	chr6:25918225	chr6:25917997	C	T	1	0.95201	0.97571	Comparative height size at age 10	-	Neale B	UKBB	European	2017	0.02446	0.003115	4.101e-15	+	332021	0	332021	1	-	Neale-B_UKBB_EUR_2017
rs1800562	rs1800562	chr6:26093141	chr6:26092913	A	G	rs80215559	chr6:25918225	chr6:25917997	C	T	1	0.95201	0.97571	Diastolic blood pressure	EFO_0006336	Neale B	UKBB	European	2017	0.03069	0.004637	3.612e-11	+	317756	0	317756	1	IVNT	Neale-B_UKBB_EUR_2017
[truncated: 21,158 more rows]

## Sheet: ST5
Summary of results from R package Phenoscanner of reported individual SNPs - phenotypes associations. Frequqncy reported.
Phenotype	Frequency
Height	286
Mean corpuscular volume	148
[truncated: 503 more rows]

## Sheet: ST6
Observational association between R2*, QSM and grey matter volumes
[truncated: 16 more rows]

[truncated: 12 more sheets: ST7, ST8, ST9, ST10, ST11, ST12, ST13, ST14, ST15, ST16, ST17, ST18]
